# Supplementary material for: Increased Level of Long Non-Coding RNA MALAT1 Is a Common Feature of Amoeboid Invasion
Source: Cancers (Basel). 2020 May 1;12(5):1136. doi: 10.3390/cancers12051136 (PMC7281393; doi:10.3390/cancers12051136)
Supplement: Supplementary file 1 [file cancers-12-01136-s001.zip]

Archive with 3 entries (2 files):
- cancers-762835-supplementary/
- cancers-762835-supplementary/cancers-762835-supplementary File 1.xlsx
- cancers-762835-supplementary/cancers-762835-supplementary.pdf
