# Supplementary material for: Increased Level of Long Non-Coding RNA MALAT1 Is a Common Feature of Amoeboid Invasion
Source: Cancers (Basel). 2020 May 1;12(5):1136. doi: 10.3390/cancers12051136 (PMC7281393; doi:10.3390/cancers12051136)
Supplement: Supplementary file 1 [file cancers-12-01136-s001.zip › cancers-762835-supplementary/cancers-762835-supplementary File 1.xlsx]

## Sheet: amoeboid high
MF up	HT icaRhoA up	HT DAS up	A375m2 ROCKi down					Y27632	H1152
A4GALT	ABCA11P	ABCA1	A2M					ZBTB38	TMEM131
AATK	ABCA8	ABCA6	ABAT					SLC35G2	SREK1IP1
ABCB5	ABI3BP	ABCA7	ABCA5					RHOBTB3	SNRNP48
ABCB9	ACER2	ABCC3	ABCA6					EPHA3	FBXO32
ABCC2	ACSF2	ABHD17C	ABCA8					LOC101930458///HERC2P3	ESCO1
ABCC3	ACSL5	ABHD6	ABCB4					CLDND1	USP34
ABCC6	ACTA2	ABL1	ABHD13					C8orf48	YPEL2
ABLIM1	ACYP2	ACACB	ACBD3					HMGA2	SLC17A5
ACAP1	ADAM21	ACADSB	ACER3					WDR26	ATP6V1C1
ACP6	ADAMTS9	ACER3	ACSL3					PITPNC1	DR1
ADAM12	ADAMTSL3	ACOX2	ADAM12					MOSPD1	MRC2
ADAMTS10	ADAR	ACP2	ADAMTS1					SERBP1	MYADM
ADAMTS15	ADGRG6	ACSL1	AKAP11					CSNK1G3	MOB1A
ADAMTSL4-AS1	AFF1	ACVR2B-AS1	AKAP12					MLLT10	UXS1
ADCK5	AGBL2	ADAM22	AKAP13					KNL1	IGSF8
ADD2	AGPAT4	ADAMTS9	AKT3					RHOBTB3	ZNF507
ADGRB1	AGPAT4-IT1	ADAR	ALDH1A3					RASA2	COX6C
ADSSL1	AGRN	ADGRF4	ANKH					EDEM3	ANKRD10-IT1
AFAP1L1	AGT	ADGRL2	ANKRD13C					HAPLN1	SREK1IP1
AGER	AHR	ADM	ANKRD29					ATF6	PHIP
AGPAT4-IT1	AJUBA	AFAP1	ANKRD50					SORL1	TNRC6B
AGRN	AKAP6	AFF2	ANO4					XIAP	RND3
AHI1	AKR1B1	AHCYL2	ANTXR2					GALNT7	TGM2
AHNAK2	ALDH6A1	AHI1	AP1AR					AKT3	CD96
AIFM3	ANKRD1	AHR	AP4E1					MEX3C	SMC3
AIM2	ANKS1A	AIFM1	APLP2					KIAA1551	ATF1
AJM1	ANO2	AK5	APPL1					TRAPPC6B	NR1D2
AK5	ANXA4	AKAP6	ARAP2					LNX1	LOC400927-CSNK1E///CSNK1E
AKAP17A	AOAH	AKNA	ARHGAP21					ZNF827	ZDHHC20
AKAP2	APOL1	AKR1B10	ARHGAP29					KATNBL1	TRMT13
ALDH1A2	APOL2	AKR1C3	ARHGAP5					WISP3	TMEM2
ALOX12-AS1	APOL6	AMDHD1	ARID4B					SCAMP1	STAG2
ALPK3	ARID5B	ANGPT1	ARL13B					FAM169A	IVNS1ABP
AMZ1	ARLNC1	ANKEF1	ARSG					ITGB3	CHPT1
ANKDD1B	ARRDC4	ANKRD11	ARSK					ZFHX3	CTDSPL2
ANKMY1	ATF3	ANKRD22	ASPH					IFT81	PCDHGA1///PCDHGA2///PCDHGA3///PCDHGA4///PCDHGA5///PCDHGA6///PCDHGA7///PCDHGA9///PCDHGA10///PCDHGA11///PCDHGB1///PCDHGB2///PCDHGB3///PCDHGB5///PCDHGB6///PCDHGB7///PCDHGC4///PCDHGC5///PCDHGA12///PCDHGA8///PCDHGB4///PCDHGC3
ANKRD11	ATP10D	ANKRD42	ATF1					COL4A2	LOC727820
ANKRD24	ATP6V0A1	ANKRD52	ATF6					AKAP13	PRPF40A
ANKS3	ATP6V0A4	ANKS1B	ATG12					BNIP3L	NCOA3
AOX1	ATP8B1	ANXA10	ATM					KIAA1033	LARP6
APOBR	ATRNL1	AOPEP	ATP2B1					TMEM2	IMPAD1
AQP9	B2M	AP2A2	ATP2B4					CREBRF	NPC2
ARFGEF3	BAMBI	APOBEC3C	ATRX					RAB8B	NCOR1
ARHGAP29	BATF2	APOBEC3F	ATXN1					FN1	CLIP1
ARHGEF17	BCL2L11	APOBEC3G	B3GNT2					DNAJC10	RNF149
ARHGEF28	BIRC3	APOL1	B4GALT6					CCSER2	CPNE3
ARID3A	BST2	AR	BAZ2B					PEX13	ACAP2
ARPC1B	BTC	ARHGAP24	BBX					IFI16	MPHOSPH8
ARRDC5	BTG1	ARHGAP26	BCAP29					TMTC3	DHX36
ASPHD1	BTG2	ARHGEF11	BCL2A1					IVNS1ABP	OIP5-AS1
ATF3	BTN3A1	ARHGEF2	BIRC6					ZBTB10	TMEM260
ATG16L2	C1R	ARHGEF25	BLOC1S6					USF3	CLDND1
ATL1	C1S	ARHGEF4	BMPR2					NFIA	SMARCA1
ATN1	C21orf91	ARL13A	BNIP3L					TMEM47	KIAA1033
ATP6V0D2	C3	ARL14EPL	BOD1L1					ARMT1	CTSB
ATXN7L2	C3orf33	ARL4D	BPTF					NCOA1	ZBTB20
AUTS2	C4orf36	ARMC9	BRWD1					OXR1	TRNT1
AVIL	C6orf163	ARNT2	BTBD3					ACBD3	IDI1
AXDND1	CADM4	ARRDC3	C15orf54					TRIQK	LOC101930115///C16orf52///VWA3A
BAALC	CASP1	ARSB	C5orf24					AKAP11	BAG5
BACH1-IT3	CASP10	ARSG	CALD1					TMED5	GUF1
BBS1	CCDC113	ASAH1	CAMK4					HNMT	C5orf24
BCAR1	CCDC126	ASB9	CAMSAP2					CTSK	TRIB2
BCAT2	CCDC144B	ASIC1	CASP8AP2					PTCD3	NBPF26///NBPF10///NBPF9///NBPF14
BCL11A	CCDC148	ATP6AP1	CCDC50					MTUS1	USP16
BCL2A1	CCDC190	ATP6V0A4	CCDC71L					MIGA1	LDLR
BCL3	CCDC30	ATP6V0D2	CCND1					SLC23A2	DDX3X
BHLHE41	CCL2	ATP8A1	CD109					MSI2	DMXL2
BICRA	CCN1	ATP8B4	CD164					ANKH	CDKN2AIP
BIRC3	CCNG2	AVPI1	CD2AP					NCOA2	SERINC3
BNIPL	CD163L1	AXIN2	CD55					TSPAN12	YY1
BRICD5	CD5L	B3GAT1	CD96					DBT	EXOC5
BTBD19	CDC14B	B4GALT1	CDC42BPA					GNAI1	LINC00888
C13orf46	CDK15	B4GALT5	CDC42EP3					KRIT1	BLOC1S6
C15orf48	CDK18	B4GAT1	CDH19					MAP1B	BBIP1
C1RL	CDKL3	BACH2	CDK5R1					BRCC3	ABCA6
C1orf50	CDKN1A	BAG1	CDKN2AIP					CNST	HLA-B
C22orf34	CEACAM19	BAG3	CDV3					XIAP	FSTL1
C22orf46	CEBPD	BAMBI	CEBPZ					SLC39A10	DCSTAMP
C3orf35	CEMIP	BATF2	CEMIP					SWAP70	PNPLA8
C4orf47	CFAP69	BCL2L11	CEP350					TMEM178B	PCGF5
C6orf163	CFAP70	BCL3	CEP70					IBTK	RSF1
CA12	CFLAR-AS1	BCO2	CFDP1					DDX3X	KMT2C
CABP4	CILP	BDKRB2	CHD1					C16orf87	PAM
CAMKK1	CITED2	BDNF	CHD9					PPFIBP1	ATP2B4
CAPNS2	CLEC7A	BEST1	CHML					KLF6	CMPK1
CARD11	CLIP4	BICC1	CHMP2B					PRR16	KITLG
CARMIL1	CLSTN3	BICD1	CITED1					ZNF81	LGALS8
CATSPER2	CLYBL	BMERB1	CITED2					KRR1	STX2
CATSPERG	CMPK2	BMF	CLDN20					GLUL	LRRFIP1
CAVIN1	CNTNAP1	BMP4	CLDND1					SMARCA2	FGD4
CBLN3	COL4A5	BRPF3	CLEC2B					ZAK	UTP23
CCDC102B	COL8A1	BTBD11	CLIP1					CUX1	ZYX
CCDC13	CPA4	BTC	CLOCK					GULP1	SCAF11
CCDC146	CPEB4	BTD	CNST					ZNF827	PLEKHA1
CCDC154	CREG1	C11orf95	COCH					LRRC58	UBE4B
CCDC168	CRIM1	C14orf132	COL15A1					ACBD5	ABHD13
CCDC17	CSGALNACT1	C16orf54	COL1A2					GRTP1	SFPQ
CCDC171	CTIF	C1QTNF9B	COL27A1					RIT1	TANK
CCDC189	CTSO	C1R	COL4A1					NBN	RGS16
CCDC191	CXCL11	C1RL	COL4A2					SEPT7	TPM4
CCDC24	CXXC4	C1S	COLEC12					NBPF10///NBPF8///NBPF11
CCDC40	CYP1A1	C20orf96	COX6C					RSF1	SNAPC1
CCDC57	CYP2J2	C3	CPEB4					TNC	SERBP1
CCDC88B	DAB2	C3AR1	CPM					ST3GAL6	GDF15
CCDC88C	DCT	C5orf56	CSNK1G3					TRIM23	NR4A3
CCDC92	DDX58	C6orf141	CSPG4					FAM84B	PHTF2
CCDC9B	DDX60	CABLES1	CST1					ZMYM2	HLTF
CCL22	DDX60L	CADM1	CST2					GRIK2	TNKS2
CCL28	DEPTOR	CADPS	CTBS					SLF1	MED13
CCL3	DHX58	CASP1	CTDSPL2					PRKAA2	BCAP29
CD22	DNAH11	CASP10	CTGF					CD96	ADAM12
CD226	DNAH6	CASS4	CUL5					ADAMTS3	LOC101060386///BOLA2///SMG1
CD27-AS1	DNAH7	CAT	CUX1					ATP6AP2	ADAMTS1
CD274	DNAJB4	CCDC102B	DCUN1D1					TRIP11	GALNT1
CDH23	DNAJC6	CCDC142	DDX3X					LYRM7	HMGB1
CDK14	DRAM1	CCDC30	DENND1B					MMP16	LBP
CDK5RAP3	DTX3L	CCDC40	DENND5B					NHLRC2	ARHGAP5
CDKL1	DYRK3	CCN3	DHX36					BCAP29	MIR100HG
CECR2	DYSF	CD101	DICER1					HELLS	SVIP
CELSR3	EDA2R	CD177	DMXL2					LMLN	PURA
CEMIP	EDN1	CD34	DNAJB14					PAFAH1B1	SNX13
CEP112	EFCAB7	CD99L2	DNAJC3					PKN2	EHBP1L1
CEP131	EFEMP1	CDH11	DPY19L4					LOC101929819///LOC100133331///LOC100133182///LINC01001///LOC100132062///LOC729737///LINC01000///LINC01002	KCNN3
CEP295NL	EFR3B	CDH7	DR1					BBX	TERF1
CEP72	EHHADH	CDON	DSG2					RAB11FIP2	TGFBR2
CES4A	EID3	CEACAM1	DSTYK					TRIM23	NOP58
CFAP53	EIF2AK2	CEBPB	DYNLT3					ZNF92	TUG1
CFAP58	ELOVL7	CEBPD	DYRK2					PGM2L1	SLC2A3
CHI3L1	ENPP4	CELSR2	EBLN3P					OPN3	SKP2
CHKB	EPAS1	CEMIP	EEA1					LATS1	LPP
CHMP4A	EPSTI1	CEMIP2	EIF4G3					CCDC47	SLC44A1
CHPF	ERV3-1	CEP19	ELK4					RGS16	ZBTB38
CLASRP	FADS3	CFAP58	ENAH					MITF	STAU1
CLDN15	FAM49A	CFH	ENDOD1					TACC1	TBC1D23
CLDN7	FAS	CFI	ENPP2					PRRC2C	IFIT3
CLEC11A	FBXO32	CHGB	EPHA3					CCDC50	MIR6787///SLC16A3
CMYA5	FER1L4	CHI3L1	EPHX4					NORAD	FAM169A
CNIH3	FER1L6	CHI3L2	ERBIN					IL1R1	PLEKHH2
CNTROB	FGF1	CHKA	ERMP1					SH3BGRL	APLP2
COL12A1	FLG	CHMP1B	ESCO1					ENAH	SIPA1L2
COL24A1	FLG-AS1	CHMP7	ESF1					GMFB	FZD7
COL27A1	FSIP2	CHPF2	EXOC5					HEXB	EMILIN1
COL6A1	FST	CHRM3	FAM114A1					UGGT2	CUL5
COL6A2	FSTL1	CHST10	FAM133A					SMCHD1	APOOL
COL6A3	FTH1	CHST12	FAM169A					LOC284009///METTL16	ATM
COL7A1	FUCA1	CHST2	FAM19A2					NF1P9///NF1	MED1
COL9A2	GABARAPL1	CIITA	FAM208A					NRN1	TCEAL8
COLQ	GABPB2	CLCA2	FAM213A					SCARA5	HOMER1
CP	GALNT16	CLCN5	FAM3C					KTN1	REV1
CRABP2	GBP1	CLEC7A	FAM63B					LOC101930115///C16orf52///VWA3A	PHF3
CRACR2B	GBP5	CLMAT3	FAM76B					APLP2	CDC14B
CROCC	GCA	CLSTN3	FAM84B					DIAPH2	ZNF655
CROCCP2	GCH1	CLU	FAP					MED13	TRAF1
CSAD	GCNT3	CMPK2	FAT3					TRAK2	ANKH
CSF1	GDF15	CNIH3	FCRLA					MAP4K3	ZNF827
CSPG4	GPC4	CNNM2	FGD4					XIAP	TBL1XR1
CTTN	GPR155	CNP	FGFR1OP2					GJC1	USP32
CUZD1	GPR176	CNTN4	FMN2					HECTD1	ZNF670
CWF19L2	GPRC5B	CNTNAP3	FMNL2					QSER1	EGFR
CXCL1	GREB1	CNTNAP3B	FNDC3A					FAM214A	WHSC1L1
CXCL2	GSDMB	COL13A1	FNIP1					MPHOSPH9	MIB1
CXCL3	GYS1	COL4A1	FRMD4A					FAM114A1	SNX27
CXCL5	HEG1	COL4A5	FRYL					FBXL3	MYO5A
CXCL8	HELZ2	COL4A6	FST					NUP58	ATP2B1
CYTH2	HERC5	COL6A5	FSTL1					LINC01198	NOTCH2NL
D2HGDH	HERC6	COL8A1	FZD6					ANKRD50	PTCD3
DARS-AS1	HHAT	COLEC11	GABRB3					LPAR1	PCBP2
DBN1	HIP1R	CPE	GADD45B					KLHL8	ZYG11B
DCSTAMP	HLA-B	CPEB4	GALNT1					THOC2	SPATA5
DDRGK1	HLA-E	CPT1A	GATAD1					GPATCH11	SIKE1
DDTL	HLA-F	CREB3L2	GCFC2					MLH3	USP32P2
DDX39B	HSD11B1	CREBBP	GEM					CEP290	STK4
DEPP1	HSPB8	CREG1	GFPT1					LSM8	SCAMP1
DISC1-IT1	HSPG2	CREM	GGPS1					RGS16	ARHGAP21
DLL1	HYAL1	CSF2RA	GJC1					XRCC4	LMF1
DNAH11	ICAM1	CSF3R	GLCE					PBRM1	ATF7IP
DNAH17	ID3	CSGALNACT1	GLT8D2					RC3H1	LSM8
DNHD1	IFI16	CSMD1	GLUL					TRPS1	ZNF292
DNM1P46	IFI27	CSPG5	GMFB					ROCK2	CASP8AP2
DOCK3	IFI35	CST7	GNA13					LAMP2	PCDHGC3
DOCK6	IFI44	CTH	GNPTAB					C6orf141	CD2AP
DOCK9	IFI44L	CTHRC1	GOLGA8A					SEC63	DHX36
DRICH1	IFI6	CTSF	GOLIM4					BACH1	PPIG
DSP	IFIH1	CTSL	GPCPD1					SESN3	USP1
DYRK3	IFIT1	CXADR	GRIK2					C5orf24	JMY
DZIP1L	IFIT2	CXCL11	GSK3B					ZNF654	COTL1
ECHDC2	IFIT3	CYGB	HAPLN1					COA7	UBXN4
EFCAB8	IFIT5	CYP4V2	HCG11					KIAA1211	NRN1
EFR3B	IFITM1	CYTIP	HDAC9					PLEKHA1	DENND5B
EGFR	IFITM3	DAAM2	HECTD1					NIPBL	SUZ12
EGR2	IFT27	DACH1	HELLS					NBPF20///NBPF10///NBPF8///NBPF9///NBPF15///NBPF12///NBPF14	KAT6A
EHD2	IFT43	DBP	HELZ					ELF1	TAOK1
EME2	IL11	DCLK1	HIBADH					MIR6840///STAG3L5P-PVRIG2P-PILRB///PILRB	FHL1
ENGASE	IL17RA	DDIT4	HIPK2					DNAJC2	LOC100288911
ENO2	IL1R1	DENND5B	HIPK3					HIPK2	ATF2
ENOSF1	IL23A	DEPTOR	HIVEP2					APLP2	SLC9A7
EPHA1-AS1	IL24	DGLUCY	HLTF					KMT2C	LIMCH1
EPOP	IL32	DHRS3	HLX					RFX7	PRKACB
EREG	IL36B	DHX58	HMCN1					SPPL2A	APLP2
ERICH1	IL4I1	DIXDC1	HNMT					SLC25A40	ERMP1
ERMN	IL6	DLG3	HNRNPA2B1					NFYB	XIAP
EVL	IL7R	DMBT1	HOMER1					SLC7A8	ZNF609
F3	INPP5D	DNAH1	IDI1					SMCHD1	PCMTD1
FABP4	INTU	DNAH7	IFT80					ZNF146	KMT2E
FABP5P3	IQCK	DNAJC15	IGF1R					CEP350	NT5DC1
FAM161A	IRAK2	DNAJC16	IGFBP3					AHCTF1	SUDS3
FAM193B	ISG15	DNAJC3-DT	IKBIP					RALGAPA1	DSTYK
FAM20C	JCHAIN	DNM1	IL1RAPL1					FRYL	ANKH
FAM21EP	KCNJ2	DNM3	IL24					AFF4	RBMS3
FAM228B	KCNQ3	DNMT3A	IL6ST					TMEM263	IVNS1ABP
FAM238C	KCTD4	DOC2A	INHBA					ASXL2	LRP8
FAM71F2	KIAA0895	DOCK5	INPP4B					ZNF12	SLC26A4
FAM83G	KIAA1324	DOLK	INSIG1					DENND5B	MET
FAM83H	KLRC2	DRD2	IQGAP1					ZNF33A	ANKRD13D
FAT1	KREMEN1	DTWD1	IQGAP2					PAPD4	SSR1
FAT4	KYNU	DTX3L	ITGA1					SPRY1	SH3GLB1
FBP1	LACTB	DUSP1	ITGA10					DICER1	ABCA8
FBXL19	LAMA1	DUSP4	ITGB1					PTPN11	TSNAX
FBXL19-AS1	LAP3	EBF1	ITGB3					GAS2L3	CAMK4
FCHO1	LAYN	EEPD1	ITGB3BP					RNMT	CES2
FCHSD1	LEPR	EFNA5	ITIH5					CETN3	SPRY1
FGR	LINC00243	EGF	ITPRIPL2					CCND1	MXD1
FHAD1	LINC00452	EGLN3	IVNS1ABP					SLC44A1	PHLDA1
FLACC1	LINC00472	EGR1	JMY					MED13L	EPN3
FLJ42393	LINC00520	EHD3	KATNBL1					PLEKHH2	FAM213A
FLJ45513	LINC00862	ELMO1	KDR					CPD	NT5E
FLRT2	LINC01060	EMC1-AS1	KIAA1033					ARHGAP5	CIAO1
FLT1	LINC01087	ENOX1	KIF3A					PCSK5	GSE1
FSTL1	LINC01359	EPAS1	KIF5B					TMEM131	ZNF704
FXYD2	LINC01470	EPHB1	KITLG					SF3B1	ZNF148
FZD6	LINC01619	EPHB6	KLF3					AP4E1	KIF5B
GABBR1	LINC02015	EPHX1	KLF4					EFNA5	SLC38A1
GABRR2	LINC02055	ERMN	KLF6					FRYL	RC3H2
GADD45G	LINC02484	ERMP1	KLF9					SLC25A24	DENND5A
GAL	LINC02615	ERN1	KLHL24					LRP4	HIP1
GAL3ST4	LIPA	ERV3-1	KLHL28					HIPK2	TGS1
GAS8	LIPH	ETV1	KLHL5					TPRKB	KLF9
GBAP1	LNCAROD	ETV6	KMT2C					CEP350	B4GALT6
GDPD3	LOC100506178	EYA1	KMT2D					METTL14	CREBL2
GEM	LOC101927787	EYA4	KMT2E					HTATSF1	RAB31
GET4	LOC107984660	FAM107B	KRCC1					KLHL15	HPCAL1
GIGYF1	LOC157273	FAM110B	KTN1					TROVE2	LNPEP
GLI4	LOC440028	FAM124A	LAMA4					WIPF1	CHST11
GOLGA2P5	LOC644135	FAM189A1	LARP4					SCAPER	CST4
GOLGA7B	LOC653160	FAM20C	LDLR					SUCLG2	VANGL2
GOLGA8B	LRMDA	FAM227A	LGALS8					PTPN12	IFIT5
GOLGA8H	LY96	FAM227B	LIF					IDI1	RASA2
GOLGA8K	LYPLAL1	FAM43A	LIFR					PPP1R2	FAM76B
GPC4	LYRM9	FAM71F2	LINC00622					SKIL	CD164
GPRASP1	MAFK	FAM78B	LINC00888					ANK2	CLOCK
GPSM1	MALAT1	FANK1	LINC01578					APLP2	SERBP1
GREM1	MAN2B1	FBXL20	LNPEP					VPS37A	LOC101930404///SNORD116-28///SNORD115-26///SNORD115-13///SNORD115-7///SNORD116-22///SNORD116-4///PWARSN///SNORD107///IPW
GS1-124K5.11	MAP2	FBXO32	LOC727820					UBXN4	MARCKS
GSDMB	MAP7	FBXO46	LONRF1					CREBZF	ZNF260
HAL	MAPK10	FCMR	LONRF2					PTPRZ1	RABGAP1
HELB	MARCH3	FGFRL1	LPP					CD46	CD164
HMGA2	MCTP2	FHOD3	LRP12					SQLE	MTDH
HMGA2-AS1	MDM2	FLCN	LRP8					KIF5B	CST3
HMGN5	MELTF	FLJ22447	LRRC40					UBE2W	PIK3C2A
HOMER1	MIR1915HG	FLRT2	LRRC58					ZNF721	CHML
HOOK2	MITF	FLVCR2	LRRFIP1					KLF6	BCOR
HOTAIRM1	MME	FN1	LSM8					MTRF1	MAP4K3
HS3ST2	MMP3	FNDC3A	LYST					LINC01128	DIP2C
HSD17B14	MORC1	FOS	MALAT1					TNFAIP6	RGS16
HSF4	MOSPD1	FOSL2	MAN1A2					ABAT	UPF3A
HSP90B2P	MPZL3	FOXO1	MAP1B					RRP15	HAPLN1
HTRA4	MR1	FPR1	MAP4K3					PPIG	PCM1
HYPK	MRAS	FPR2	MAP9					CCDC88A	PRKAA2
ICAM5	MRGPRX3	FRAS1	MBNL1					ABHD13	GLG1
IER2	MT1E	FRAT1	MED13					CDKN2AIP	RBMS3
IFI30	MTUS1	FREM2	MEF2A					RUFY3	ERBIN
IFITM10	MX1	FRG2	MEF2C					NCOA3	TNFAIP6
IFNLR1	MX2	FTH1	MEIS3P1					TTC37	ARL13B
IKZF3	N4BP1	FTL	MET					RASGRP3	TXNDC9
IL1RN	N4BP2L1	FUCA1	MGA					DNAJB9	PTPRA
IL20RB	NABP1	FZD3	MIB1					CALD1	PHLDA1
IL7R	NATD1	FZD7	MKLN1					ZBTB11	ZFP36L1
INE1	ND6	GABRE	MMP1					PHF20L1	SLC25A24
INHBA	NEAT1	GABRR2	MMP16					CLCN3	FAP
IQCN	NECTIN4	GAD1	MPHOSPH8					ACSL3	IGF2BP3
IRF9	NEGR1	GALNT15	MSC-AS1					SEMA3A	TM9SF3
IRS1	NFKB2	GALNT2	MSMO1					PLA2G4A	PTPRF
ITGA1	NFKBIA	GALNT5	MTAP					BLOC1S6	SRGAP1
ITGA10	NFKBIE	GAPLINC	MTSS1					LDLR	DLC1
ITGA2	NHS	GAREM1	MTX3					TTC3P1///TTC3	SRP19
ITGA3	NID2	GAS1	MYO1D					UBL3	TRIM23
ITGB3	NIPAL2	GBA	MYO5A					SNX9	MIR1248///SNORA81///SNORA4///SNORD2///SNORA63///EIF4A2
ITPR3	NLRP10	GBP1	MYO9A					ARID2	PPP2R5E
JAK3	NNMT	GBP2	MYOF					NORAD	IL1RAPL1
JAKMIP2	NPC1	GCLC	MYSM1					WHSC1L1	RAB31
JAKMIP2-AS1	NUAK2	GCLM	N4BP2					WBP4	KIAA0319L
JHY	NUPR1	GCNT3	NANOS1					ZNF260	NCOA1
JMJD7-PLA2G4B	OAS1	GDF15	NBN					ASPH	ZCRB1
KALRN	OAS2	GDF6	NCOA1					LINC00998	ZNF654
KCNC4	OAS3	GHRLOS	NCOA2					SERINC1	GRIK2
KCNE1	OASL	GLA	NCOA3					ITGB3	NFIA
KCNIP2	OSTM1	GLB1	NEAT1					MAP3K2	YTHDC2
KCNJ1	OTUD1	GLI3	NEK7					EBF1	PCDHGA1///PCDHGA2///PCDHGA3///PCDHGA4///PCDHGA5///PCDHGA6///PCDHGA7///PCDHGA9///PCDHGA10///PCDHGA11///PCDHGB1///PCDHGB2///PCDHGB3///PCDHGB5///PCDHGB6///PCDHGB7///PCDHGC4///PCDHGC5///PCDHGA12///PCDHGA8///PCDHGB4///PCDHGC3
KCNJ15	P3H2	GLIPR1	NELL1					FNDC3A	COL1A2
KCNK6	PAQR6	GLUL	NFAT5					PPIL4	ANKIB1
KCP	PARP10	GM2A	NFIA					KMT2D	KAT6A
KDM6B	PARP12	GMDS	NIPBL					SNX1	CDC73
KEL	PARP14	GNG11	NMU					MYO5A	HNMT
KIF21A	PARP9	GNG2	NOP58					PTPRG	TMCO3
KIFC2	PATL2	GOLGA2P5	NORAD					RFX7	USP47
KIFC3	PBXIP1	GPCPD1	NOX4					PTPRM	ZBTB20
KLF8	PCDHGA2	GPNMB	NR1D2					PCSK5	POLR3G
KLRD1	PCDHGA6	GPR157	NR4A2					GOLGB1	CAPZA2
KMT5C	PCDHGB3	GPR37	NR4A3					BAZ1A	GATAD1
KRI1	PCSK1	GPRASP1	NRIP1					UBXN4	SLC25A36
KRTCAP2	PDE11A	GPRC5A	NRN1					MRPL19	COCH
KYNU	PDE1C	GPRIN3	NT5E					PURA	BLOC1S6
LAMA1	PDE4DIP	GRAMD1B	NUCB2					ELF1	ZCCHC14
LAMA3	PFKFB2	GSE1	NUFIP2					BTBD3	BOD1L1
LAMB1	PGRMC2	GSTK1	NUP58					FAM169A	CD58
LCAT	PHACTR2	GSTO2	OPA1					GNS	TRAF5
LENG8	PHF11	GTF2IRD2B	OPN3					TRIM13	FRYL
LIF	PIK3IP1	GTF3C1	OSBPL8					PIP4K2A	DNAJC13
LINC00106	PINCR	GUCY1A1	OSTM1					C2orf69	CANX
LINC00310	PLA2G4C	GUCY1A2	OXR1					DCUN1D1	FUT8
LINC00548	PLAC8	H19	P2RX7					ANKH	ABCB10
LINC00622	PLCB4	H6PD	P3H2					IQCJ-SCHIP1///SCHIP1	GCOM1///POLR2M
LINC00662	PLSCR1	HAP1	P4HA1					SUCLG2	RHOBTB3
LINC00893	PML	HDAC4	PAFAH1B1					BIRC6	UGGT1
LINC00926	PNLIPRP3	HECW1	PAM					MAML3	UFM1
LINC00937	PNPT1	HELB	PANK3					POLR3G	SP3
LINC01303	PPM1K	HEPH	PBRM1					UGCG	MAT2A
LINC01534	PPME1	HERC5	PCGF5					OSBPL8	WNK1
LINC01814	PRKD2	HERC6	PCMTD1					IL6R	ZNF277
LINC02018	PRLR	HES1	PDZD2					UBXN4	KMT2C
LINC02099	2001-12-01	HEXIM1	PDZD8					SOX11	SWAP70
LINC02175	PRUNE2	HHIPL2	PHF20L1					SETX	TMEM255A
LINC02201	PSTPIP2	HIC2	PHF3					ZNF638-IT1///ZNF638	SMC3
LINC02449	PTPN4	HIF1A	PHIP					SLC5A3	CLMN
LINC02614	PURPL	HIF1A-AS1	PI15					COL4A1	CCAR1
LINC02615	PVT1	HMGB3	PIBF1					DICER1	PTPN14
LINCR-0001	RAB11FIP1	HOXA1	PIGA					HLTF	TRA2A
LLGL2	RASEF	HOXA10	PIK3C2A					SOX6	SDC3
LOC100129917	RBKS	HOXA10-AS	PIKFYVE					PNPLA3	PAK2
LOC100130357	RBM43	HOXA5	PKN2					DNAJB14	CHMP2B
LOC100289473	RBM47	HOXA6	PLEKHA1					KITLG	IQGAP1
LOC100507551	RCN2	HOXA9	PLEKHH2					LMBRD2	PSD3
LOC102724814	REC8	HOXB-AS3	PLOD2					FMNL2	EIF1AX
LOC105372482	RECK	HOXB5	PMAIP1					ZEB1	CREB1
LOC105378753	RELN	HOXB6	PNPLA8					ZNF277	TTC37
LOC150776	RGS5	HOXB8	POLR3G					SOS1	OPN3
LOC155060	RMND5A	HOXB9	PPFIBP1					ZBTB38	CFAP97
LOC171391	RNASET2	HPCAL1	PPIG					AP1AR	PCM1
LOC339192	RND3	HSD17B1	PPIP5K2					ITGB8	NCOA2
LOC339874	RNF103	HSPA1B	PPP1R12A					SPP1	RBM5
LOC644090	RNF103-CHMP3	HTRA1	PPP1R2					ITPR1	FABP5
LOC729603	RNF144B	HYOU1	PRKAA2					USP16	ERO1A
LOXL2	RNF150	ICAM1	PRKACB					ASH1L	LIN7C
LPIN3	RPLP0P2	ID1	PRKCA					CCDC181	PPIG
LRP5L	RPS27L	ID2	PRR14L					KIAA1033	COX7B
LUCAT1	RSAD2	IER5L	PRRC2C					ANKH	CTSB
LY6G5B	RSPO3	IFI35	PSD3					CNST	ATP2B4
LYG1	RTP4	IFI44L	PTAR1					MAN1A2	LOC441155///ZC3H11A
MAB21L3	RYR2	IFI6	PTCD3					LMAN1	DDX17
MAFF	S1PR1	IFIH1	PTPN11					PRKACB	LINC01578
MAGI2	SAA1	IFIT1	PTPN12					TMEM30A	FMNL2
MALAT1	SAA2	IFIT2	PURA					MTR	RAP2A
MAMDC4	SAMD12	IFIT3	PWAR6					AFF4	SCAPER
MAMLD1	SAMD9	IFITM1	QSER1					ATP11A	RHOBTB3
MAP1A	SAMD9L	IFT27	RAB31					ACTR2	RAP2B///RAP2A
MAP1B	SAMHD1	IGF2R	RAB8B					TANK	RAD17
MAPK8IP3	SAT1	IGSF10	RASA2					THOC2	PRRC2C
MARCKSL1	SCG5	IGSF9B	RBM25					TMED5	PDE4A
MC1R	SCN1A	IKBKE	RBM6					NKAP	ADAM23
MCTP2	SDC2	IL11	RBMS3					GGPS1	KMT2E
MEGF6	SDK1	IL11RA	RC3H2					FRMD4A	COL4A1
MEI1	SELENOP	IL17RA	RCN2					NFIB	ZFP41///GLI4
MFSD6L	SEMA3B	IL18R1	RGS16					BMPR2	SERTAD2
MIAT	SEMA3F	IL1B	RGS2					CCDC91	FKBP5
MIB2	SEPTIN4-AS1	IL1R1	RGS20					COCH	LINC00888
MICAL1	SERINC5	IL23A	RHOBTB3					CDV3	TGFB1
MICALL2	SERPINB2	IL24	RICTOR					MEIS3P1	HIVEP2
MIR1537	SERPINB4	IL4R	RIF1					PIGA	SLC35A3
MIR210HG	SESN1	IL6	RLF					LPP	TTC3P1///TTC3
MIR2116	SHFL	IQCD	RND3					GLT8D2	HNRNPA2B1
MIR3142HG	SHOC1	IQGAP2	RNF128					DDI2///RSC1A1	RHOQ
MIR34AHG	SIDT2	IQSEC1	RNF6					ADAMTS1	PCDHGA1///PCDHGA2///PCDHGA3///PCDHGA4///PCDHGA5///PCDHGA6///PCDHGA7///PCDHGA9///PCDHGA10///PCDHGA11///PCDHGB1///PCDHGB2///PCDHGB3///PCDHGB5///PCDHGB6///PCDHGB7///PCDHGC4///PCDHGC5///PCDHGA12///PCDHGA8///PCDHGB4///PCDHGC3
MIR3936HG	SLAMF7	IQSEC2	RNMT					ZDHHC17	GRIK2
MIR5192	SLC12A8	IRF2BPL	RPGR					CCNT2	CLDN23
MIR5581	SLC16A12	IRGQ	RSF1					NRP2	PAFAH1B1
MIR570	SLC16A9	ISM1	RUNX2					FBXO45	BIRC6
MIR581	SLC22A23	ISM2	SACS					ZC3HAV1	BNIP3L
MIR6809	SLC28A3	ITGA1	SAMD8					ENDOD1	CDK13
MLLT3	SLC2A12	ITM2C	SAMD9					GJA3	ZNF709
MLPH	SLC30A1	ITPKB	SAV1					HMGCS1	RBPJ
MME	SLC31A2	ITPRIP	SC5D					HAUS6	RAB12
MMP1	SLC37A1	IZUMO4	SCAF11					GEMIN2	ITPRIPL2
MMP19	SLC39A11	JAG1	SCAMP1					RC3H2	TIAM2
MMP7	SLC44A2	JAG2	SCAPER					RUFY3	USO1
MMP8	SLC46A3	JUP	SCD					KTN1	ATF6
MNT	SLC49A4	KAT2B	SCUBE3					CTGF	GLS
MPHOSPH8	SLC7A6	KCNIP2	SEC63					CTDSPL2	PTAR1
MPP3	SLFN12	KCNIP4	SECISBP2L					QPCT	MAP9
MREG	SLFN5	KCNJ2	SEPT7					CNST	RRBP1
MROH1	SMPDL3B	KCNMB4	SERBP1					LOC101929500///CRIM1	EPHA3
MROH7	SNORA79B	KCTD15	SERTAD2					GRIK2	MIER3
MS4A1	SNTG1	KIAA1147	SESN3					PRSS23	RTF1
MSANTD1	SOD2	KIAA1217	SFRP1					LINC00518	PTPN2
MSC	SP110	KIAA1549	SIPA1L2					MAMDC2	ARSG
MST1	SPANXN3	KIAA1671	SKIL					ASAH1	ENPP2
MTG1	SPDYA	KIF21B	SLAMF7					TNFRSF10A	IQCJ-SCHIP1///SCHIP1
MTIF2	SRGN	KIFC3	SLC16A6					TRPS1	P2RX7
MTSS2	STAT1	KLF9	SLC16A7					PRRC2C	LRRD1///CYP51A1
MTUS1	STAT2	KLHL24	SLC17A5					ZNF451	STK39
MUC20	STC2	KLRC2	SLC20A1					SLC30A1	TFAP2B
MYBPC3	SULT1C2	KMT2D	SLC23A2					PKN2	ZFAND1
MYH3	SUSD6	KSR1	SLC25A24					MAP1B	PCDHGA1///PCDHGA2///PCDHGA3///PCDHGA4///PCDHGA5///PCDHGA6///PCDHGA7///PCDHGA9///PCDHGA10///PCDHGA11///PCDHGB1///PCDHGB2///PCDHGB3///PCDHGB5///PCDHGB6///PCDHGB7///PCDHGC4///PCDHGC5///PCDHGA12///PCDHGA8///PCDHGB4///PCDHGC3
MYO15B	SYNPO	KYNU	SLC25A46					NLGN4X	ATRX
MYO5C	TAGLN	LAMA1	SLC2A10					RCN2	AKT3
MYPOP	TAP1	LAMA3	SLC30A1					COL8A1	HSP90AA1
MZT2A	TCTN1	LAMA5	SLC35A3					PNPLA8	SEPT7
NAV2	TENM2	LAMB2	SLC35F5					ACBD3	ESF1
NCL	TENT5A	LAP3	SLC44A1					KRCC1	UTRN
NDRG1	TEX19	LDB2	SLC5A3					SEMA5A	SP100
NDRG4	TFEC	LGALS12	SLK					GATAD1	NR1D2
NDUFA13	TFRC	LGALS9	SLTM					PLOD2	LINC01296///DUXAP10
NEAT1	TGFB2	LGR4	SMARCA1					IGF1R	TUG1
NEB	THEMIS2	LHX1	SMC3					PRR14L	RNF6
NEK11	THSD7A	LHX4	SMC5					TRAPPC13	LRP12
NES	TIGAR	LIFR-AS1	SMCHD1					DEK	PIKFYVE
NIPAL4	TLR1	LINC00173	SNAPC1					CD46	RAB14
NLGN3	TLR3	LINC00205	SNX13					PHF3	MAP1B
NMRAL2P	TMEM106B	LINC00239	SNX9					TMEM117	FCRLA
NOL3	TMEM140	LINC00589	SOCS2					FAM208B	CAV2
NOS1AP	TMEM45A	LINC00996	SOS1					KDELC2	FMN2
NOTCH3	TMEM86A	LINC01134	SOX11					UPF3B	KDSR
NOXA1	TMTC1	LINC01139	SP100					B4GALT6	TLK1
NPIPB15	TNFAIP3	LINC01297	SPEN					LAMB1	CEP170P1///CEP170
NR1H3	TNFSF13B	LINC01303	SPRY1					GNA13	DPY19L4
NR4A2	TOB1	LINC01359	SQLE					KIF21A	ST3GAL1
NR4A3	TP53INP1	LINC01433	SREK1					MIB1	CHORDC1///NAALAD2
NSUN5P2	TP53INP2	LINC02015	SREK1IP1					KRBOX4	NORAD
NT5E	TRAF1	LINC02035	SRGAP2C					SLC35F5	CSNK1A1
NUMBL	TRAM1	LINC02360	SRSF8					NIPBL	NUP58
NUPR1	TRANK1	LINC02688	SSFA2					EIF4G3	TWIST1
OBSCN	TRIM14	LIPH	SSH1					ATP2B4	SLC39A14
OBSL1	TRIM22	LITAF	SSUH2					MITF	ARHGAP18
ODF3B	TRIM25	LMTK2	ST3GAL1					LOC100506718///FLRT2	TMCO3
OLR1	TRIM38	LOC100288175	STARD4					OPA1	PRPF40A
OPTN	TRIM69	LOC100379224	STC1					C12orf29	HELLS
OSBPL10	TTLL6	LOC100506178	STRN					FN1	SETSIP///SETP4///SET
OSMR	TUFT1	LOC100506474	STXBP3					SAV1	RBMY3AP
OTUD7B	TXNIP	LOC101927809	SUCLG2					PIK3CA	MYOF
P2RY11	UBA7	LOC101929563	SUCO					MPHOSPH10	RABGAP1
PAM16	UBE2L6	LOC102724814	SWAP70					ZNF883	MYADM
PAPLN	UGCG	LOC105378663	SYNC					WTAP	USP47
PAQR5	USP18	LOC283922	TACC1					DIS3	CDC42EP3
PAQR6	VASN	LOC400541	TANK					SREK1IP1	TBL1X
PARVA	VNN1	LOC644135	TAOK1					DDX3X	DICER1
PATJ	VNN2	LONRF2	TBK1					PCGF5	ZNF644
PCDHGC4	VXN	LPAR2	TCEAL8					RBM25	RBM25
PCOLCE2	WDR66	LPCAT1	TFPI					GMFB	CAMSAP2
PDE2A	WFDC21P	LPXN	THAP5					DHX36	ZMYM2
PDLIM7	WNK4	LRIG1	THCAT158					TBCEL	SH2B3
PEG13	WWC1	LRP1	THEM4					PHF3	TXNDC9
PER1	XAF1	LRP1B	THOC2					ZNF12	DYX1C1-CCPG1///CCPG1
PET100	XKR3	LRP5	TIAM2					CAMK4	YWHAB
PFKP	ZCCHC2	LRPAP1	TMEM106B					KIF14	TBL1XR1
PGGHG	ZHX2	LTBP3	TMEM131					ZUFSP	RNF128
PHKA1	ZNF117	LY6E	TMEM2					NBPF26///NBPF10///NBPF14	SV2A
PHLDA3	ZNF281	LYPD6	TMEM255A					PIGK	ZNF655
PHLDB2	ZNF404	LYPD6B	TMEM260					FAM76B	MGA
PIDD1	ZNF585A	MADD	TMEM30A					ABCA6	OXR1
PILRB	ZNF606	MAFB	TMEM33					ZNF260	WHSC1L1
PLA2G7	ZNF699	MAFG	TMEM47					ADCY1	RUNX2
PLCXD1	ZNFX1	MALAT1	TMEM87A					FAM63B	PTBP3
PLEKHH3		MANSC1	TMF1					EEA1	APPL1
PLEKHN1		MANSC4	TNFAIP6					DYNC2LI1	ITGA5
PLK3		MAP2K6	TNKS2					ASAH1	DYNLT3
PLOD2		MAP3K12	TNRC6B					BICD1	NR4A1
PMFBP1		MAP3K14	TOP1					APPL1	FAM84B
PNN		MAP3K14-AS1	TPR					TMEM41B	SCAF11
PNPLA7		MAP7	TRAF5					DR1	GNPTAB
POLR2J2		MAPK10	TRIM13					SEC63	CBX5
POLR2J3		MAVS	TRIM23					NR4A3	ITPR2
PPARD		MCAM	TRMT13					DHX36	ERLEC1
PPFIA4		MCTP1	TRNT1					SSH1	MTRF1L
PPIEL		MCTP2	TROVE2					GOLIM4	MSRB3
PPL		MDFI	TRPC1					LIFR	LRRFIP1
PPP1R12C		ME1	TRPM7					APP	APLP2
PPP1R13L		MED12	TRPS1					HCG11	TVP23B
PPP1R16A		MED12L	TTC37					PSMA3-AS1	SPTAN1
PPP1R32		MEGF8	TTC3P1///TTC3					XIST	BAIAP2L1
PPP1R37		MEIS1	TUG1					NBN	TSPAN14
PPP2R3A		MERTK	TVP23B					SYTL5	PKN2
PPP5D1		METTL7A	UBE2H					LOC101927933///LRRC8C	ANO4
PRAM1		MGC12916	UBXN4					SCP2	SREK1IP1
PRKRIP1		MGP	UGCG					MPDZ	SNX9
PROCA1		MIA2	UGGT1					CNST	SS18
PROCR		MICALL2	UHMK1					MEF2C	NORAD
PRORSD1P		MIDN	UPF3A					C5orf24	DNAJB14
PRX		MINDY1	USP1					CCDC126	INPP5F
PTK6		MIR34AHG	USP16					LYRM7	MSMO1
PTPN14		MIR3936HG	USP32					RANBP2	KTN1
PTX3		MIR4697HG	USP32P2					QSER1	CDH19
PXDN		MLKL	USP34					CLIP1	AKAP13
PYHIN1		MLXIP	USP47					TRPM7	USP37
RAB43		MLYCD	USP53					C5orf47	EVI5
RABEP2		MMP1	UTP23					EIF4G3	SLC5A3
RAI14		MOAP1	UTRN					ZNF106	ABAT
RAPGEF3		MOB3A	VPS13C					PHF20L1	CSNK1G3
RAPSN		MOB3B	WASL					ANKH	SAMD9
RASGRP1		MOCOS	WHSC1L1					HSPA13	BNIP2
RBM44		MPRIP	XIAP					RAB31	STRN
RCN3		MPZL2	XIST					NDUFA5	RAB8B
REC8		MRNIP	XRN1					FAR1	OPN3
RFX3-AS1		MSX1	YES1					CDC42EP3	DUSP5
RGL3		MTUS2	YTHDC2					ATF1	ICAM1
RGS1		MUC19	ZAK					CNTN3	CEP350
RHOH		MUC2	ZBTB20					NBPF20///NBPF10///NBPF8///NBPF9///NBPF15///NBPF11///NBPF12///NBPF14	KIF5B
RIPOR2		MUC6	ZBTB38					MFAP3	FRS2
RNASEK		MVB12B	ZC3H13					ANKRD13C	NIPA1
RNF128		MX1	ZCCHC14					CST1	GCLM
RNF207		MX2	ZDHHC17					ZNF23	TMX1
ROR1-AS1		MYCL	ZDHHC20					TRMT13	ABI2
RORA		MYLIP	ZEB1					ZNF12	NR4A2
RPL13P5		MZF1-AS1	ZFAND1					CD164	LOC100130872///SPON2
RPL32P3		N4BP2L1	ZFP69B					PNISR	FAM208A
RRAS2		NCOA7	ZHX1					DNAJC3	PCDHGA3///PCDHGA5///PCDHGA6///PCDHGA10///PCDHGA11///PCDHGA12///PCDHGC3
RRP1		NCSTN	ZMYM2					CITED2	LY96
RRP7BP		NEAT1	ZNF106					UBE2H	TMEM47
RTKN		NEBL	ZNF12					ZNF638-IT1///ZNF638	SNORD50B///SNHG5///SNORD50A
RTN4RL2		NEU1	ZNF148					RGPD6///RGPD8///RGPD3///RGPD4///RGPD5	ASAP1
RUFY4		NFIL3	ZNF195					XRN1	KRCC1
S100A13		NHSL1	ZNF260					DSG2	ZHX1
SCARNA17		NHSL2	ZNF277					MYOF	RNMT
SCAT1		NID2	ZNF292					CWF19L2	LUC7L3
SCG5		NIM1K	ZNF532					SCAPER	UBN2
SDCCAG8		NINL	ZNF644					CRISPLD1	KLF3
SDHAP2		NISCH	ZNF654					SRSF10	NPTXR
SDS		NKAPP1	ZNF655					FEM1B	NAA15
SEC31B		NLGN1	ZNF670					ZHX1	PBRM1
SELENOO		NLRC5	ZNF704					HECTD1	KLF3
SEMA3C		NLRP1	ZNF827					CCNE2	TMEM30A
SEMA5A		NMRAL2P						TMEM67	URI1
SEMA6A		NNMT						ITGB3	HAPLN1
SEMA6A-AS1		NOMO1						ANKRD29	MTX3
SEMA6B		NPC1						TFRC	PDP1
SERPINB2		NPL						FN1	KIF2A
SERPINF2		NPR3						UBLCP1	PDK1
SETD1A		NPTXR						ERMP1	SLC30A1
SFI1		NQO1						HIBADH	DUSP10
SGSH		NR4A1						VPS13D	TMSB4X
SH2B1		NR4A2						CLN8	AHDC1
SH3D21		NR4A3						KIAA1033	DSG2
SH3PXD2B		NRCAM						SMARCA1	GALNT12
SHOX2		NRP1						SRGN	MED13
SIGLEC17P		NSUN5P1						ZNF146	ITGA11
SLAMF7		NTNG2						NCAM1	PPP1R12A
SLC11A1		OAS1						SCAF11	BNIP3L
SLC12A8		OAS2						WDR26	SC5D
SLC1A2		OAS3						SLC35A3	MXRA5
SLC22A1		OASL						ZDHHC20	IQGAP2
SLC22A4		OR52D1						ATG2B	SLTM
SLC25A29		OSMR						GCH1	CUX1
SLC26A11		OTUD1						SEPT10	SLAMF7
SLC28A3		P3H1						SIPA1L2	HOXC12
SLC2A11		P3H4						SLAMF7	ABCA5
SLC2A6		P4HTM						MGAM	UTP20
SLC38A1		PADI3						SLMAP	FNDC3A
SLC49A3		PADI4						TBK1	ZBTB20
SLC5A3		PAEP						XIST	DDX17
SLC7A11		PAPPA						C1GALT1	CCDC50
SLC7A11-AS1		PAPPA-AS1						DIS3	CHST11
SLC9A5		PARP14						ITPRIPL2	PMAIP1
SLED1		PARP9						BNIP3L	LOC101927933///LRRC8C
SND1-IT1		PBX1						MGA	EIF4G3
SNED1		PBXIP1						PIK3C2A	TFPI
SNORD104		PCDH18						DOCK5	ENAH
SOCS3		PCDH7						ANKRD12	STC1
SORL1		PCDHB13						ATP2B4	PLOD2
SOX12		PCDHB14						RARB	XIST
SOX13		PCDHB5						ZNF12	PTP4A2
SPACA6		PCDHGA4						ST3GAL1	GABRB3
SPAG4		PCDHGA5						ZFAND1	MBNL1
SPATA25		PCDHGA9						ZBTB43	C8orf59
SPATA33		PCDHGB2						TRPC1	LINC00622
SPHK1		PCSK1						EMC2	CNST
SPIRE2		PCSK5						USP38	NOX4
SPOCD1		PCYOX1						ZBTB20	HCG11
SPP1		PDE3A						TTC37	N4BP2
SPPL2B		PDE4B						SEC62	DDX3X
SPRY4		PDE4D						PCMTD1	SMCHD1
SPSB1		PDE7B						OTUD6B-AS1	CDC42EP3
SPTBN4		PDE8A						ZNF644	BCAP29
SPTBN5		PDPN						CCDC71L	TMF1
SRC		PDPR						SLC2A13	FRYL
SRRM5		PDZD2						STRN	SATB1
SSPO		PDZRN3						RALGPS2	MARCKS
ST18		PECAM1						PHIP	ASAP1
ST20		PELI2						KLF4	EGR1
STAC		PELO						SP100	CMPK1
STAG3L5P		PFKFB3						FN1	ITGB3BP
STAT4		PGPEP1						AZI2	COCH
STC1		PHF8						CENPJ	GSKIP
STC2		PID1						ENPP2	LRRD1///CYP51A1
STOX2		PIEZO2						DDX21	ZNF644
STRADA		PIGS						HOOK3	IGFBP2
STRIP2		PIK3C2B						TAOK3	CMTM6
STX16-NPEPL1		PIK3R1						NBN	GNPTAB
STX1A		PIK3R3						SLC5A3	UBE2Q2
STX1B		PITPNC1						ZFC3H1	PCDHGA3
STX4		PLA2G4A						AKT3	ARFGEF1
STXBP1		PLAAT4						TMEM123	NUFIP2
SULT1C2		PLCB1						HELB	RLF
SYNE2		PLCG1-AS1						VPS13B	SUDS3
SYNGAP1		PLEKHA4						ATP9A	XRN1
SYNJ2		PLEKHG4B						GDAP1	FRMD4A
SYTL2		PLEKHS1						MUM1L1	ENDOD1
TACC2		PLPP3						MYBL1	ACSL3
TAF1C		PLSCR1						NEMF	SPRY4
TAS2R4		PLXDC2						NBEA	TWISTNB
TAS2R43		PLXNA1						SETD2	SCUBE3
TBC1D10C		PLXNB1						ZNF148	EPB41
TBC1D2		PMEPA1						SFRP1	LRP12
TBX19		POLR2A						ZNF655	LOC732360///TDG
TC2N		POT1-AS1						FNDC3A	SPTBN1
TCAF2		POTEG						TMEM65	KLHL5
TCAP		POTEM						KIDINS220	ZNF260
TCF7		PPARA						LINC00888	MIR6840///STAG3L5P-PVRIG2P-PILRB///PILRB
TCHH		PPARGC1A						SCAMP1	NFAT5
TCTE3		PPFIBP2						TFPI	CPM
TEX22		PPIC						USP16	SLC23A2
TEX41		PPM1H						GSAP	SAMD8
TG		PPM1L						TMEM41B	SMURF1
TGM1		PRAG1						PPIP5K2	PPFIBP1
TGM2		PRICKLE2						TMEM33	PWAR6
THBS3		PRKCH						ALG13	CDV3
TIE1		PRUNE2						KIF5B	SSFA2
TIMP3		PTCH1						ASPH	TMEM106B
TJP1		PTGES						SLC25A46	CLCN5
TLCD2		PTGFRN						BBX	DCUN1D1
TM4SF19		PTGS1						SPPL2A	CBX3
TMEM44		PTGS2						LRRC40	PHF20L1
TMEM51-AS1		PTOV1-AS1						ROCK1	MMP2
TMEM91		PTPN13						SSB	SLC5A3
TMTC1		PTPRE						TUG1	COMMD6
TNC		PTPRM						TMEM87A	GJC1
TNFRSF14		PTPRS						RBMS3	MEF2A
TNFSF14		PTPRU						RECQL	PLOD2
TNIP3		PWWP3B						CAMSAP2	MSC-AS1
TNK2		QRICH2						BAZ1A	GNA13
TNKS1BP1		RAB17						U2SURP	SBNO1
TNXB		RAB26						GCFC2	NELL1
TPGS1		RAB27A						GPX8	MYO9A
TPM2		RAB27B						UGGT2	SOCS2
TPM3P9		RAD54L2						UTRN	WASF2
TPRG1		RAI1						GFPT1	KMT2A
TREML1		RALGAPA2						P2RX7	AHI1
TRIM56		RANBP3L						SRGN	PIBF1
TSNARE1		RASEF						SMCHD1	RALA
TSPAN32		RASL11A						DDI2///RSC1A1	CLMP
TSPOAP1		RASSF5						LRP12	SLC25A46
TSPYL2		RBM47						CDC42EP3	COL1A2
TTLL3		RCAN2						KDM7A	MALAT1
TTTY10		RCBTB2						EPHX4	CCDC71L
TTTY14		RCC2						CD164	OPA1
TUBG2		RDH10						LRP6	SQSTM1
UBALD1		RDH13						UPF3A	IKBIP
UPF3B		REPIN1						TRIQK	PPP4R3A
UPP1		RERE						CASD1	PRR14L
USE1		RFTN1						SEC63	ARHGAP29
UTRN		RGL1						ACSS3	CHD9
VASH1-AS1		RGS2						SMC5	SH3RF1
VEGFA		RHBDD3						UGGT2	CALD1
VWCE		RILPL2						PGAP1	GMFB
WASH2P		RIPK4						KLF9	GLCE
WDR60		RNF123						BCAP29	SPCS3
WDR63		RNF144A						EBLN3P	RAP2A
WDR66		RNF144A-AS1						MALAT1	CEP70
WDR90		RNF150						LARP4	BBX
WDR97		RNF213						ERGIC2	SLAMF7
WFDC21P		RNF215						PTGER4	PPIG
WHRN		RNF43						ID4	TMED2
WNT5A		RNVU1-18						DDHD2	LYST
WWTR1		ROR2						RLF	DNAJB14
XCR1		RPLP0P2						PRRC2C	BAZ1B
YAP1		RPS6KA2						SCAF11	TROVE2
YES1		RREB1						SSFA2	TOMM20
YJEFN3		RSAD2						HS2ST1	C8orf44-SGK3///SGK3
YPEL4		RSPO3						ZFP1	KRCC1
ZBTB7C		RTL6						UGGT1	THOC2
ZDBF2		RTN1						TUG1	RB1CC1
ZDHHC11		RUNX3						SCFD1	TNKS2
ZFP41		RXRA						YES1	ZNF532
ZFP69B		SAA1						RPS6KA3	ZNF12
ZFP92		SAA2						SERTAD2	PPP1R2
ZFYVE28		SALL1						FOLH1B///FOLH1	SUCLG2
ZFYVE9		SAMHD1						ADAM12	NEK7
ZGPAT		SAT1						PRKCA	ERO1A
ZMIZ1-AS1		SATB1						WBP4	AP1AR
ZNF229		SCARNA9						SREK1	APOE
ZNF251		SCG2						ERBIN	NRIP1
ZNF311		SCG5						IKBIP	ACER3
ZNF316		SCN9A						ZBTB21	CANX
ZNF391		SDC2						LGALS8	FAM208A
ZNF395		SEC14L5						RCBTB1	ANTXR2
ZNF444		SEC16A						DYX1C1-CCPG1///CCPG1	CAMK2N1
ZNF462		SELENOP						FN1	CMTM6
ZNF507		SEMA3B						P4HA1	CST1
ZNF512B		SEMA3F						COL4A1	IFI6
ZNF571-AS1		SEMA6C						ARHGAP21	CDK5R1
ZNF579		SEMA6D						GSK3B	TIPRL
ZNF580		SENCR						PRPF4B	OSTM1
ZNF594		SEPTIN4-AS1						UGGT1	SQLE
ZNF653		SERINC5						TNRC6B	TBL1XR1
ZNF692		SERPINB2						PPIG	KLF6
ZNF783		SERPINB3						CFDP1	AKAP11
ZSWIM4		SERPINB4						CA5BP1	ZFP69B
ZSWIM9		SERPINB8						TMEM260	PTPRA
		SERPIND1						UPF3A	SEC63
		SERPINE2						MYOF	MDFIC
		SERPINH1						ACER3	SCYL2
		SERPINI1						TUBE1	YY1
		SFMBT2						VEGFA	ZNF106
		SH2B3						ZNF621	LYRM2
		SH3PXD2B						GABRB3	SREK1
		SHB						FAM13B	RIDA
		SHC4						CPM	SUCLG2
		SHISA2						HIBADH	UBXN4
		SHISAL1						PTCH1	CAMK2D
		SHLD1						DSP	CLDN20
		SIDT2						TCEAL8	IGF2BP2
		SIK1						ZBTB10	BRWD1
		SIK1B						SNORD45C///SNORD45A///SNORD45B///RABGGTB	PDIA4
		SIPA1L2						RBAK	SOX11
		SIRPB1						ATF1	ASPH
		SIRPD						NSRP1	DDI2///RSC1A1
		SLC12A8						RNF217	MIR612///NEAT1
		SLC16A6						RIT1	SOX8
		SLC1A3						ZBTB38	RICTOR
		SLC20A1						SLC30A5	INO80D
		SLC22A23						RPF2	ANKRD50
		SLC23A2						IQGAP1	SPAST
		SLC25A51						DOCK9	OSTM1
		SLC26A11						PMAIP1	LOXL4
		SLC2A12						OXR1	TMED2
		SLC2A3						PAQR5	DNAJC3
		SLC30A1						RPGR	NUCB2
		SLC30A3						ZNF277	ACBD3
		SLC35B4						DENND4A	NUP50
		SLC35E2B						THAP5	LOC101929356///ARL5A
		SLC35F6						EIF5B	ACBD3
		SLC37A2						ASPM	KLF6
		SLC38A7						MAF	LAMA4
		SLC39A8						CD2AP	TBK1
		SLC6A6						SCD	CTGF
		SLC7A11						TRNT1	LIFR
		SLC7A2						ATXN7	PI15
		SLC7A8						MED13	ARSK
		SLIT2						KRCC1	EIF1AX
		SLITRK6						APLP2	SLC25A37
		SMAD2						GRIK2	RAI14
		SMAD6						ITGA2	KRAS
		SMCR8						COL5A2	GGPS1
		SMIM14						DICER1	MBD6
		SMIM3						TRAF5	ZNF791
		SMOC1						MET	PTPN11
		SMOX						MKLN1	NBN
		SMPDL3B						DPY19L4	TACC1
		SNAP25						CCNL1	SOS1
		SNED1						NEDD1	ZFP36L1
		SNN						ZBTB44	SUCLG2
		SNORC						AFG3L1P	LPGAT1
		SNRK						IL37	SYNC
		SNTB1						DNAJC10	STXBP3
		SOBP						COX6C	EEA1
		SOCS3						KIN	COL6A2
		SORBS1						TAOK1	ATP2B4
		SOX4						SRSF8	TBC1D9
		SOX5						AHCTF1P1///AHCTF1	FAM217B
		SOX7						RAB8B	DENND1B
		SP110						LIFR	ZFP36L2
		SP140						PPP1R12A	KDR
		SPARC						GABPA	HNRNPH1
		SPATA13						MYH10	ANKRD11
		SPON1						ARAP2	TRIO
		SPP1						ASPH	CD109
		SPRTN						LHFPL3-AS1	TRIM13
		SPRY4						CSPG4	KCTD13
		SPTLC3						UFL1	PTPN12
		SQSTM1						EDEM3	IPO7
		SRGAP3						SBDSP1///SBDS	CHD9
		SRGN						GMCL1P1///GMCL1	NUCKS1
		SRPX2						NEMF	SLC2A10
		SSH1						ZC3HAV1	OSBPL8
		SSTR2						CCNL2	CFDP1
		ST3GAL1						CCNL1	PELI1
		ST3GAL5						MALAT1	SLK
		ST5						KLF3	ARAP2
		STAT1						HMGA2	MTDH
		STAT2						ZNF655	TTC3P1///TTC3
		STC2						ZNF91	TPM4
		STIM2						COL5A2	IGFBP3
		STRA6						TMEM106B	EPHX4
		STS						SOX6	DDX3X
		STX3						KMT5B	PPFIBP1
		STYK1						YOD1	EXOC5
		SUCLG2-AS1						CDK5R1	PFDN4
		SULT1C2						GSK3B	ATP2B1
		SUOX						KCTD12	RGS3
		SYNDIG1						ATXN1	ITGB1
		SYNGR1						IL1A	LTBP3
		SYTL3						ZNF367	MMP16
		SYVN1						TROVE2	HIPK2
		TACC2						IL1RAPL1	ANO4
		TBC1D20						ZDHHC20	GLUL
		TBC1D4						LNPEP	AP1S2
		TBC1D8						NEK7	FBXO32
		TBC1D8-AS1						FSTL1	C5orf24
		TBL1X						ZNF652	ITGB1
		TCF7L2						NBPF26///NBPF10///NBPF9///NBPF14	SLC16A6
		TCN1						CNTNAP3B///CNTNAP3P2///CNTNAP3	CLIP1
		TCN2						CLOCK	KTN1
		TDO2						PTER	LRRC58
		TENM4						ZNF430	RICTOR
		TENT5A						ITGB3BP	ANKRD13C
		TFAP2A						GALNT1	GRPEL2
		TFAP2C						GNAI1	DENND6A
		TFEB						BPTF	PRRC2C
		TGFA						MTUS1	BAG4
		TGFB2						SLC20A1	EXOC5
		TGFB3						FKBP14	NBN
		TGFBR3						TMX3	BRD7
		TGIF1						CRIM1	B4GALT6
		TGM5						MKLN1	SIPA1L2
		THBS2						CCDC58	TRPS1
		THEM4						KLF3	HOMER1
		THRB						ARSG	MTAP
		TIAM1						ITGAV	B4GALT6
		TIMP1						MIB1	MEIS3P1
		TIMP3						TMEM30A	KMT2D
		TLE3						SLC12A2	TOP1
		TLR3						LRRD1///CYP51A1	CD109
		TMC1						DNAJB14	ITGA1
		TMEM140						LIF	BTBD1
		TMEM150A						RAPGEF5	SOD3
		TMEM156						LONRF2	CPEB4
		TMEM163						ATG12	S100A1
		TMEM164						G2E3	PDZD8
		TMEM86A						CEP70	ANKRD29
		TMTC1						LINC01578	PMAIP1
		TMX4						CTBS	ZDHHC17
		TNFRSF19						SSB	HIPK3
		TNFRSF21						SNX9	EBLN3P
		TNFSF10						TOP2B	SPAG9
		TNFSF13B						ITGB3	USP53
		TNR						TF	ITGB1
		TNRC18						PTAR1	PHLDA1
		TNRC6B						TRPS1	MALAT1
		TNS2						BLZF1	CSPG4
		TPCN1						EVI2A	PSD3
		TPP1						SLC17A5	LTN1
		TRAF3IP3						CLK4	ITGB3
		TRANK1						CHMP2B	SRSF8
		TREM1						FAM126A	SCAF11
		TRIB2						USP34	DENND5B
		TRIM16L						ZBTB20	C5orf24
		TRIM2						TCEAL9	CTSB
		TRIM38						YTHDC2	PHF20L1
		TRIM62						TNKS2	COL27A1
		TRPM3						PCYOX1	TULP4
		TRPV1						SEC62	CAPZA2
		TSPAN14						DAAM1	SQLE
		TSPAN9						LPAR6	RAB31
		TSPYL2						FAM76B	RPGR
		TTC28						MCTP1	FAT3
		TTYH3						USP32P2	RIF1
		TUB						SAMD9	SMIM14
		TXK						MYO5A	HECTD1
		TXLNA						F2R	CTDSPL2
		TXLNB						SCUBE3	ZEB1
		TXNDC17						AVL9	ZC3H13
		ULBP3						TVP23B	UTRN
		USB1						USP53	GSK3B
		USP18						HOXB3	TOR1AIP2
		UTP14C						NRIP1	MTSS1
		VAMP1						FOLH1B///FOLH1	FAM114A1
		VASN						TIAM2	MYO5A
		VAV3						FZD6	CEMIP
		VDR						GNPTAB	UBN1
		VEGFA						TNFAIP6	XIST
		VPS18						IDI1	YES1
		VPS33A						ZC3H12C	KLHL24
		VPS39						BCAP29	COMMD2
		WDR66						HOMER1	PPP1R3D
		WDR91						ZNF138	TTC3P1///TTC3
		WIPF1						ZC3H13	NUFIP2
		WNT5A						SORL1	ABHD17C
		XKR3						CREM	HIVEP2
		XXYLT1						SUCLG2	P2RX7
		YIPF1						ANKRD13C	CUX1
		YPEL4						SQLE	PRRC2C
		ZBED3-AS1						GSK3B	NFATC2
		ZCCHC24						TFPI	CUL5
		ZDHHC23						RICTOR	TRIP12
		ZFHX2						ZNF638	THAP5
		ZFP41						RBMS3	UTRN
		ZFYVE19						HIVEP2	PRRC2C
		ZFYVE28						XYLT1	THEM4
		ZKSCAN3						BLZF1	LONRF1
		ZMIZ1						CDC42BPA	MEF2C
		ZMIZ1-AS1						ART3	SLC5A3
		ZNF117						THEM4	PTBP3
		ZNF425						ZNF670	APPBP2
		ZNF436						ASPH	CTBS
		ZNF467						HOMER1	OSBPL8
		ZNF469						CPD	ECM1
		ZNF503						ACSL3	YWHAE
		ZNF552						OLMALINC///PP7080	YBEY
		ZNF618						ADAM9	KRCC1
		ZNF704						ADAMTS1	SRSF8
		ZNF785						BBX	TRPM7
		ZNF786						ZBTB20	GSK3B
		ZNF792						GADD45B	FMN2
		ZNF827						RGPD6///RGPD8///RGPD3///RGPD4///RGPD5	SECISBP2L
		ZSCAN2						TPR	DICER1
		ZSCAN31						EXOC5	DCAF10
		ZSWIM5						ARHGAP5	ZNF12
								ARL5B	GPCPD1
								SOCS4	PPIP5K2
								USP16	TRPS1
								FGD4	DDX17
								SLC2A10	YWHAB
								C8orf44-SGK3///SGK3	XIAP
								ENTPD4	COLEC12
								RND3	GADD45B
								USP32	PPFIBP1
								PHLDB2	HAPLN1
								MIR1304///SNORD5///SNORA32///SNORA40///SNORA18///SNORA1///SNORA8///TAF1D	RWDD1
								OSTM1	HELZ
								TMEM255A	GADD45B
								ANP32E	TMEM87A
								YES1	PDZD2
								DMXL2	PNPLA8
								KRR1	ATL3
								ADAM9	ALDH1A3
								COL4A2	KLF4
								ZAK	SMS
								EIF2AK3	ARID1A
								NOP58	LARP4
								PIK3C2A	PANK3
								PNPLA8	TMPO
								DYX1C1-CCPG1///CCPG1	RCN2
								ENPP2	RBM27
								SLC44A1	FAM20C
								ADAM10	BTBD3
								PLEKHA1	SLC35F5
								FAM213A	MIR612///NEAT1
								IGFBP3	BMPR2
								KLHL5	TSPAN14
								KMT2E	C5orf24
								KMT2E	ITGA10
								SECISBP2L	RDX
								TAF1D	PRKCA
								FAM3C	ABCB4///ABCB1
								PAM	GALNT1
								B4GALT6	NCOA3
								KIAA0232	EXOSC6
								B3GNT2	SRRM2
								UHMK1	SMCHD1
								SGO2	EIF1AX
								DEPDC7	ZBTB38
								MIR1248///SNORA81///SNORA4///SNORD2///SNORA63///EIF4A2	CD55
								FOLH1B///FOLH1	APPL1
								RECQL	LGALS8
								FKBP14	ZFP91
								APP	SCD
								SCOC	BBX
								SESN3	RSBN1
								LOC100505498	SKIL
								SLC16A7	AKT3
								ATP2B1	SLC20A1
								PWAR6	PCGF5
								FCRLA	BAZ2B
								ZBTB38	HIBADH
								STXBP6	SSH1
								ZNF267	RHOQ
								GNPTAB	KMT2D
								LPP	BMPR2
								ASPH	FGFR1OP2
								CFI	CLOCK
								CBLB	SLAMF7
								SERTAD2	ZNF106
								THEM4	ATRX
								HSP90B1	SPTBN1
								SMC5	TRIM2
								LONRF1	CHD1
								ANTXR2	CBX5
								SLK	HDGFRP3
								CPEB4	ARID4B
								CREM	ELK4
								ANTXR2	BPTF
								ACER3	COL4A2
								SNAPC1	TIPRL
								IFRD1	ZNF791
								MPHOSPH8	SESN3
								MYO9A	PIGA
								MSMO1	MAP9
								FAM213A	HMCN1
								PIKFYVE	FAM134B
								GALNT5	RGS20
								RPAP3	PPP1R2
								FBXL13	ABCB4
								GOLIM4	CITED1
								MET	SAV1
								NUFIP2	LOC101930415
								ZNF644	MPHOSPH8
								RANBP2	ACER3
								GLCE	ATG12
								CPD	LARP4B
								TPR	CPEB4
								PSD3	HIBADH
								SIAE	CUX1
								ERGIC2	LSM14A
								SLC7A11	AKAP12
								PLOD2	SLFN5
								PDK4	AKAP12
								VPS13B	HIPK2
								IL6ST	NF1P9///NF1
								ZBTB20	RNF19B
								UHMK1	NBN
								EGF	DYRK2
								LGALS8	THEM4
								JMY	B3GNT2
								PIK3C2A	LIF
								LATS2	KATNBL1
								PDZD8	P4HA1
								ARHGAP5	INPP4B
								SCP2	MEF2C
								RSF1	AP4E1
								CITED1	ITGB3
								MIR612///NEAT1	MIR6787///SLC16A3
								B4GALT6	COL4A2
								USP1	SIKE1
								HELZ	P3H2
								CHD9	TRPC1
								CCDC82	LRRC40
								UFL1	C15orf54
								SENP6	SUCO
								RANBP2	NR4A2
								CEBPZ	LDLR
								TMEM47	COL15A1
								C5orf24	GCFC2
								KRIT1	ITGA1
								STC1	IL6ST
								MOB1B	IL1RAPL1
								CFI	BCL2A1
								PROS1	GEM
								CASC7///AGO2	PKN2
								ADAM12	GOLGA8A
								PAM	NRIP1
								LOC727820	IGF1R
								SH3BGRL	KIF3A
								ARHGAP29	FAM3C
								CLK1	ITIH5
								ZFYVE16	TTC3P1///TTC3
								ZNF532	RICTOR
								INSIG1	FAM19A2
								ZNF700	INSIG1
								MIR3652///HSP90B1	TOPORS
								TM2D1	KCTD3
								RBMS3	KIF3A
								TMF1	CSPG4
								LCOR	GNE
								TTC3P1///TTC3	ATXN1
								UTP23	CD55
								CD109	SOCS2
								PPP4R2	UBE2H
								HMGCR	UGCG
								N4BP2	UPF3A
								TMEM133	GPCPD1
								CHD6	CCND1
								PLCB1	GLT8D2
								CPD	GSN
								NEMF	IL6ST
								TM2D1	ZAK
								MPHOSPH8	FZD6
								BPTF	NT5E
								ZC3H13	CEBPZ
								CEP70	WWC3
								TPTE	SLC16A7
								HIPK3	C8orf44-SGK3///SGK3
								TF	GOLIM4
								NRIP1	GSN
								SRSF8	APPBP2
								DST	BBX
								SRFBP1	MALAT1
								EFCAB7	NANOS1
								ABCA5	ATRX
								TTC3P1///TTC3	SQLE
								CLOCK	MAN1A2
								ANKRD50	FGFR1OP2
								USP47	RHOBTB3
								NXPE3	SACS
								SNORD77///SNORD76///SNORD74///GAS5///SNORD44///SNORD47///SNORD80///SNORD79///SNORD81	RAB8B
								SOX11	IGF2BP3
								RICTOR	MYSM1
								CHD9	DDX3X
								GFPT1	MKLN1
								SLC5A3	STARD4
								SMCHD1	KLHL28
								KMT2E	PPP1R12A
								OSBPL8	GSK3B
								DSG2	SPEN
								NMU	CLEC2B
								LYST	LONRF2
								PI15	UHMK1
								SYNC	CITED2
								SLC16A6	TGOLN2
								BOD1L1	CUL5
								BRWD1	DESI2
								ZEB1	TAOK1
								MALAT1	FNIP1
								PMS1	MKLN1
								NEMF	KMT2C
								ATM	INSIG1
								FAT3	SFRP1
								HNRNPA2B1	CPEB4
								XRN1	INSIG1
								LONRF2	MALAT1
								IGFBP3	LOC101927933///LRRC8C
								ZCCHC14	HLX
								SPESP1	TTC3P1///TTC3
								TOP1	FST
								MAP3K2	IGFBP3
								MTX3	NR4A2
								PMAIP1	MEF2C
								FNIP1	FAM133A
								GCC2	RBM6
								CREM	ZNF195
								FAM133A	FAM63B
								MGAT5	AKAP12
								NAPEPLD	BRD2
								SNX16	FAM63B
								PPFIBP1	ITIH5
								MEF2C	TOP1
								MIR146A	B3GNT2
								PTPRM	GFPT1
								TMF1	NMU
								ESCO1	FAM213A
								SLTM	CDC42BPA
								NIN	BPTF
								DYX1C1-CCPG1///CCPG1	BBX
								SQLE	IFT80
								ATP2B1	INHBA
								ADAM10	SSH1
								CHD1	ZBTB20
								ALDH1A3	QSER1
								NFAT5	SMC5
								HSP90B1	VPS13C
								COL27A1	FST
								CHML	CLOCK
								ARL10	HDAC9
								LACTB	FST
								MTAP	PWAR6
								SC5D	UHMK1
								MSC-AS1	RCN2
								ZFP69B	HIPK2
								USP34	TMEM33
								TNRC6B	NIPBL
								ATP2B1	BPTF
								TTC3P1///TTC3	GADD45B
								TAOK1	ITGB3
								ZBTB10	RBM39
								RUNX2	CCND1
								DYNLT3	TPR
								PHIP	IL6ST
								FCRLA	AKAP12
								ATRX	SRGAP2C
								RRP15	SSUH2
								TANK	RGS2
								MAN1A2	CITED2
								SRGAP2C	PPP1R12A
								FAT1	ITGB3
								LIG4	APOD
								ZNF292	NFAT5
								DENND1B	CD55
								DYNC2LI1	TPR
								KIAA1109	C5orf24
								ARL13B	A2M
								KIF3A	TTC3P1///TTC3
								CHD9	THCAT158
								PPIG	IL6ST
								TMEM30A	TMEM106B
								DYRK2	IFT80
								RAD50	CST2
								PHIP	SFRP1
								COL1A2	MYO1D
								OSTM1	MALAT1
								ZEB1	MMP1
								HMGCR	IL6ST
								BCL2A1	INHBA
								TMEM33	RIF1
								IFRD1	IL24
								KMT2C	MIR612///NEAT1
								RANBP2	WASL
								USP47	MALAT1
								RNF6	MIR612///NEAT1
								HAPLN1	MIR612///NEAT1
								CHD1	MALAT1
								CD109	MALAT1
								PCDH7	MIR612///NEAT1
								ELK4
								PRKACB
								USP53
								ITGB1
								SNX13
								KLHL28
								CD55
								GOLGB1
								CPEB4
								PHC3
								OSTM1
								CTSS
								CWC22
								TMF1
								FAM208A
								LARP7
								MBNL1
								P3H2
								C8orf44-SGK3///SGK3
								AKT3
								LRRFIP1
								CHML
								EDEM3
								MEF2C
								LRP12
								REV3L
								ESF1
								ZNF704
								NR1D2
								SUCO
								PANK3
								BAZ2B
								ABAT
								B3GNT5
								FCRLA
								RGS20
								PRPF4B
								GEM
								COCH
								AGL
								CD55
								DNAJB14
								ANO4
								FGFR1OP2
								STC1
								SAMD8
								LRP8
								ACSL3
								DSTYK
								DST
								RIF1
								FST
								TMEM106B
								KMT2C
								MEF2A
								RCN2
								NELL1
								NUFIP2
								PSD3
								ESF1
								RPAP3
								ARID4B
								ATRX
								MIR612///NEAT1
								PDK4
								SGCE
								GADD45B
								PABPC1L
								ARSK
								LOC101060386///BOLA2///SMG1
								KLHL24
								JMJD1C
								PAM
								GLT8D2
								UGCG
								SGTB
								INSIG1
								RPS6KB1
								NOX4
								CCDC82
								CUL5
								GOLGA4
								ADAM12
								TTC3P1///TTC3
								LOC101927933///LRRC8C
								IQGAP2
								IL6ST
								NT5E
								CLEC2B
								CITED2
								USP9X
								ZNF195
								CLDN20
								FAP
								DMXL1
								SLC7A11
								NR4A2
								STXBP3
								SMC3
								KIF3A
								ITGB1
								LRP12
								TTC37
								LNPEP
								IL6ST
								NANOS1
								ATM
								FAT3
								P2RX7
								GPCPD1
								SLAMF7
								SLAMF7
								CDH19
								RIF1
								FAM19A2
								MYO1D
								TTC3P1///TTC3
								EEA1
								FAM63B
								PLAC8
								COL1A2
								ITGA1
								BPTF
								SLC16A6
								MAP9
								AKAP9
								SOCS2
								SLK
								B3GNT2
								SPEN
								PWAR6
								SMC3
								ATXN1
								IL6ST
								HLX
								NR1D2
								ITGB1
								SSUH2
								MAP9
								BMPR2
								LOC101930404///SNORD116-28///SNORD115-26///SNORD115-13///SNORD115-7///SNORD116-22///SNORD116-4///PWARSN///SNORD107///IPW
								MAN1A2
								UTRN
								CASP8AP2
								BDP1
								SOCS2
								ABCB4
								EOGT
								FMN2
								INPP4B
								GPCPD1
								TPR
								HAPLN1
								SLC5A3
								RNF128
								KDR
								ITGA10
								LINC00622
								THCAT158
								MMP16
								CEMIP
								FST
								FMN2
								VPS13C
								C15orf54
								COLEC12
								ABCB4///ABCB1
								INHBA
								SACS
								NUCB2
								UTRN
								CST2
								NIPBL
								ABCA8
								MALAT1
								ITIH5
								CD109
								ACER3
								TRPM8
								FGFR1OP2
								PDZD2
								IL6ST
								LAMA4
								ZNF704
								MIR612///NEAT1
								LUM
								ATRX
								NR4A2
								PDZD8
								MTSS1
								NFAT5
								MALAT1
								LRRC58
								CTBS
								STARD4
								AKAP12
								PIBF1
								CD55
								NR4A2
								ITIH5
								FAM63B
								COL15A1
								XIST
								BCHE
								INSIG1
								MALAT1
								HERC2P9///HERC2P2
								SMC3
								RIF1
								AKAP12
								CDH19
								HDAC9
								AKAP12
								MIR612///NEAT1
								ITGA1
								XIST
								MALAT1
								GADD45B
								C5orf24
								IFT80
								FST
								MIR612///NEAT1
								AKAP12
								MMP1
								INHBA
								A2M
								RBM6
								WASL
								MYSM1
								RGS2
								IFT80
								HMCN1
								TPR
								GOLGA8A
								MALAT1
								MIR612///NEAT1
								MALAT1
								IL24
								MIR612///NEAT1

## Sheet: amoeboid low
MF down	HT icaRhoA down	HT DAS down	A375m2 ROCKi up					Y27632	H1152
A2M	ACOX2	ABCA13	ARRB1					GNAS-AS1	EEF1D
ABALON	ACTL6A	ABCE1	ATL3					LOC101928916///NNMT	TMEFF2
ACAT2	ADAM19	ABL2	ATOH8					KRT6B	PGK1
ACSM3	ADAMTS3	ABLIM3	BIRC5					LOC101928916///NNMT	FAM76B
ADA2	ADCY1	ACAT2	C1orf43					LYPD1	ATP6V0E1
ADGRE1	ADGRA3	ACOT9	C9orf3					ASXL1	VDAC3
ADGRG6	AFF2	ACSL4	CALR					LOC400684	MRPS15
ADRB2	AJAP1	ACTL6A	CASP2					DHRS2	EME1
AGFG1	AK5	ADAM9	CBX5					MAZ	RPL14
AIG1	AKAP12	ADAMTS18	CDCA3					SPC24	EMC7
ALOX5AP	ANKH	ADAMTS6	CNPY3					SELO	NNMT
ANKRD36BP1	ANKRD36	ADGRG6	CYB5R2					CCNF	SLC25A13
ANKUB1	ANLN	ADK	DANCR					HMOX1	SCD5
ANLN	ANOS1	ADTRP	DEF8					F12	SPP1
APOBEC3B	ANPEP	AFDN	DHRS2					CNPY3	NUDCD2
ARHGEF39	ANTXR2	AIDA	EDN3					RAB1B	PARL
ARMT1	APOBEC3B	AKAP12	EIF3B					MRPL2	GNAS-AS1
ASF1B	ARHGAP11A	AKT3	EMC9					SUFU	ALG5
ASPM	ARHGEF39	ALCAM	FANCG					TUBB4A	NCKAP1
ATP5MD	ARMC4	ALMS1-IT1	FTH1					PLK1	SERPINE2
ATP5MPL	ARNTL2	ALS2CL	GAPDHS					LOC643549///PCIF1	RPAIN
ATP6V1C2	ASB14	AMIGO2	GNAS					CDCA3	YBX3
ATRAID	ASF1B	AMZ2	GNAS-AS1					LCN2	ATP1B3
AURKB	ASPM	ANKRD13A	HIST1H4J					DANCR	HSP90B1
B2M	ATAD2	ANKRD34C	HMOX1					GPX3	RSPH10B2///RSPH10B
BIRC5	ATAD5	ANKRD36	ICAM3					GNAS	PANK2
BLVRB	ATP2B4	ANKRD36C	ILF3-AS1					TRAPPC10	LOC101928916///NNMT
BMP2	AURKA	ANLN	KRT6B					CENPT	SOX2
BMP8B	AURKB	ANO10	LOC101927609					SNRNP25	ENO1
BRIP1	B3GALT1	ANO6	LOC400684					SF3A2	EEF1D
BUB1	B3GALT5	ANOS1	LYPD1					ETV4	RPL38
BUB1B	B3GNT5	ANP32E	LYSMD1					ZNF599	RAB2A
C1QA	B4GALT6	ANTXR2	MED27					IPO4	UTP18
C1QC	BARD1	ANXA1	MMP8					C4orf19	MRPL47
C1orf54	BCAR3	ANXA2	MRPL11					POMZP3	LOC101928916///NNMT
C3AR1	BCL2	ANXA3	NAV1					PDLIM4	IGFBP7
C4orf46	BCL2A1	ANXA5	NNMT					MIR7112///BOP1	FGFR2
CACNA2D3	BIRC5	AOX1	NPM3					PYCRL	LOC101243545///SNORD4A
CALCR	BLM	AP3S1	PCGF3					MYBL2	RHEB
CAT	BORA	APBB2	PDE4B					C9orf3	SOD2
CCDC152	BRCA1	APOBEC3B	PMEL					BIRC5	SPTBN1
CCNA2	BRCA2	ARAP2	PRADC1					CDC20	RPL38
CCNB1	BRIP1	ARHGAP10	PRELID1					SNORD10///SNORA48///SNORA67///EIF4A1	MZT1
CCNB2	BTBD11	ARHGAP11A	PSPH					PRADC1	HIST1H2BJ///HIST1H2BG
CCNE1	BUB1	ARHGAP18	SCD5					MAP2K2	LPCAT2
CCNE2	BUB1B	ARHGAP22	SNRNP25					AP2A1	METTL9
CCNF	BVES	ARHGAP29	SOX2					CASP2	TFG
CD1C	BZW2	ARHGEF28	SPC24					CTU2	MMP8
CD200R1	C11orf80	ARL6IP1	SPRYD4					ACOX2	EXOSC3
CD209	C18orf54	ARL6IP5	SSU72					ATRIP///TREX1	GNAS
CD28	C1orf112	ARL6IP6	ST7L					POLD1	MYEF2
CD302	C21orf58	ARMC4	SUFU					AIF1L	MRPL57
CD320	C4orf46	ARNTL2	TK1					LOC101927673///OTUB1	NUP50
CD74	C5orf34	ARPC3	TP53I3					ATAD3B///ATAD3A	EEF1E1
CD93	C9orf40	ARSJ	TRAPPC10					TRIM16	BRK1
CDC20	CALB2	ASAP1	TROAP					SNRPA	SIDT2
CDC25A	CALM1	ATAD2	UROS					SLC25A10	DHRS2
CDC25C	CAMK4	ATG16L2	ZBED5-AS1					FOXM1	FBXO11
CDC45	CBR3	ATL3	ZNF599					NRSN2	TGDS
CDC6	CCDC15	ATP2B4						ICAM3	MYEF2
CDCA2	CCDC150	ATP8B1						MAZ	TMEM70
CDCA3	CCDC18	ATRNL1						NOC4L	PSPH
CDCA5	CCNA2	AUTS2						NPRL3	LYSMD1
CDCA7	CCNB1	AXL						WDR34	ARRB1
CDCA8	CCNB2	AZIN1						VARS	NOV
CDK1	CCNE2	B4GALT6						EIF3B	C9orf3
CDK6	CDC20	BACH1						ZBED5-AS1	CBLN1
CDKN2C	CDC25A	BAIAP2L1						PDE4B	SNORD3D///SNORD3C///SNORD3B-2///SNORD3A///SNORD3B-1
CDKN3	CDC25B	BARD1						GAMT	PTK2
CDT1	CDC25C	BCAP29						SELO	LOC101926943
CENPA	CDC45	BCL10						GAL	CCT4
CENPF	CDC6	BCL2						POMZP3///ZP3	TMEM100
CENPH	CDC7	BEST3						ARPC4-TTLL3///ARPC4	SNORD10///SNORA48///SNORA67///EIF4A1
CENPI	CDCA2	BIK						CCAR2	BIRC5
CENPK	CDCA3	BIRC2						RAB7B	CBR3-AS1
CENPM	CDCA5	BLM						NNMT	RAB7A
CENPO	CDCA7	BLOC1S5						EFCAB2	RBBP6
CENPQ	CDCA7L	BNC1						CEBPD	MCL1
CENPU	CDCA8	BNIP3L						SNORA21	CDCA3
CENPW	CDK1	BRCA1						UROS	MRO
CEP55	CDKN2B-AS1	BTBD10						LYSMD1	ATP6V0E1
CERKL	CDKN3	BUB1						CDIP1	RP9
CES3	CDYL2	BUB1B						CLN6	CDK1
CFAP61	CENPA	C11orf1						CDT1	HPS3
CFH	CENPE	C11orf80						SRM	EIF3B
CHST14	CENPF	C12orf75						EPHX1	HGF
CIDEB	CENPH	C18orf54						LOC101927673///OTUB1	ZNF599
CIT	CENPI	C1orf21						DCAKD	DANCR
CKAP2L	CENPJ	C3orf14						LSM11	RPLP2
CKS1B	CENPK	C3orf52						ALG1	FAM20A
CKS2	CENPL	C4orf46						GAPDHS	TP53I3
CLEC10A	CENPN	C5orf30						CXCL1	SPC24
CLSPN	CENPO	C5orf34						PRELID1	NUCKS1
CNRIP1	CENPQ	C5orf46						USP19	RPS11
COLEC12	CENPU	C6orf201						GRK6	GRSF1
COMMD6	CENPW	C6orf58						FANCG	GABBR2
COX7A2	CEP128	C8orf88						SF3A2	ZNF174
COX7B	CEP152	CALM2						SLC2A4RG	ZNF536
COX7C	CEP55	CAMK4						PMEL	LHFPL3-AS1
CPVL	CEP78	CAPN2						SPRYD4	CINP
CREB5	CEP85	CASP3						CCND3	ACOT8
CREG1	CHAF1A	CAV1						UAP1L1	RPL27A
CRISPLD2	CHAF1B	CAV2						FAM120A	PDE4B
CRTAP	CHEK1	CCBE1						EMC9	LYPD1
CRYBB1	CIP2A	CCDC15						CCDC189	AURKA
CST3	CIT	CCDC190						TKT	MLF1
CSTA	CKAP2L	CCDC90B						MIR8085///BCL3	ST7L
CYP2U1	CKS1B	CCN1						PDLIM7	LHFPL3-AS1
CYSLTR1	CLMP	CCN2						CALR	BMP8B
CYTL1	CLSPN	CCNA2						SHMT2	NRP2
DAD1	CMTM7	CCNB1						KATNB1	CAMK2N1
DCAF12	CNIH3	CCNB1IP1						PML	CBX5
DCK	CNTNAP3	CCNB2						CCDC22	SRR
DDIAS	CNTNAP3B	CCND1						ARAF	ARL2BP
DEGS1	CNTRL	CD163L1						C8orf82	LOC400684
DEPDC1	COL6A3	CD274						DPM3	CHRNA6
DEPDC1B	CORO2B	CD47						MRPL2	SFPQ
DEPTOR	CRNDE	CD59						KRT75	SEPT7-AS1
DHCR7	CSE1L	CD83						MCRIP2	PDE1C
DHRS4-AS1	DACT1	CD99P1						ST7L	MYEF2
DIAPH3	DBF4	CDC25C						BTBD2	TXN
DLGAP5	DCC	CDC42						C1orf43	H2AFX
DPM3	DCLRE1B	CDC42EP3						CYB5R2	AMIGO2
DSCC1	DDIAS	CDC45						NLE1	API5
DTL	DDX11	CDC6						THOP1	EXOSC3
E2F1	DEPDC1	CDC7						METTL7B	LOC101060604///SLC7A5P2///SLC7A5P1
E2F2	DEPDC1B	CDCA7						SLC52A2	DTYMK
E2F7	DHFR	CDH2						IQGAP3	BLVRA
E2F8	DHRS2	CDHR3						TROAP	SNRNP25
ECM1	DHRS3	CDK1						LOC101060604///SLC7A5P2///SLC7A5P1	MINCR
EDNRB	DIAPH3	CDK17						MRPL11	GAPDHS
EEF1AKMT1	DKK2	CDK6						PRMT7	SLC16A1
EEF1B2	DLGAP5	CDKN3						ERI3	PSMB2
EMB	DNA2	CEBPG						AAAS	CNPY3
EMC6	DNER	CENPH						ATP5D	NOP14-AS1
EMP2	DNMBP	CENPI						ESPL1	PDE4B
ENDOD1	DNMT1	CENPK						SCO2	PPARD
EPHA1	DPF3	CENPQ						PSPH	SERTAD4
ERCC6L	DPYSL3	CENPU						ILF3-AS1	UBL7-AS1
ERG28	DSCC1	CEP128						CCNF	KIF2C
ESCO2	DSN1	CEP170						ZNF581	PPIH
ETS2	DTL	CEP55						PDCD4-AS1	EDN3
ETV1	DUSP4	CEP57L1						EDN3	COX5B
ETV5	E2F1	CFAP54						LOC101930279///FLJ42351	DTYMK
EVI2A	ECI2	CFAP97						CHCHD5	SNRNP200
EXO1	ECT2	CFLAR-AS1						LOC101928195///LOC100996643///MTHFD1L	SNRPE
F13A1	EFNB2	CHMP2B						TP53I3	DYNLRB1
F2RL3	EME1	CIP2A						GAMT	TWF1
F8	EMP1	CIT						C20orf27	LOC101929759
FAM111B	EMP2	CKAP2						MIR6800///MED25	SUN1
FAM124B	ENC1	CKAP2L						GCAT	TRIM4
FBN2	ENDOD1	CKS1B						THOC6	GGCX
FBXO5	ENOX1	CLIC4						PPP2R5D	NAV1
FCER1A	EPHA4	CLMP						UCP2	PRADC1
FCER1G	EPHB1	CMSS1						ATL3	SUN1
FCGBP	ERCC6L	CMTM3						DCXR	C1orf56
FCGR2A	ERRFI1	CMTM6						MLST8	TMCO6///IK
FCN1	ESCO2	CNN3						TK1	PHB
FDFT1	ESM1	CNTN1						HIST1H4J	APMAP
FEN1	ESPL1	CNTRL						ALG3	C1orf112
FEZ1	EXO1	COBLL1						DGCR6L///DGCR6	ETNK1
FGF13	EXOSC8	COG5						ATPIF1	DHX29
FGL2	EZH2	COL12A1						NDST2	PDE1C
FOLR2	FAM111B	COLGALT2						PRR7	DND1
FOXM1	FAM131B	CPA4						MCM5	TBC1D30
FPR1	FAM72A	CPED1						ASNA1	PNN
FSCN1	FAM81A	CPNE3						CAPN5	ARIH2
GAPT	FAM83D	CREB5						FAM63A	ENC1
GATM	FANCA	CRNDE						CLN6	RCCD1
GDPD1	FANCB	CRY1						CDCA3	PSMB4
GGH	FANCD2	CRYBG1						MCRIP2	KIF2C
GGTA1P	FANCG	CRYL1						TK1	RPS27L
GINS1	FANCI	CRYZ						MAP2K2	INTS4
GINS2	FARSB	CT45A1						ELP5	AURKAIP1
GINS3	FBL	CT45A10						WDR54	EPS15L1
GNG11	FBXO17	CTNNAL1						ERGIC1	LOC101927609
GNG2	FBXO4	CUBN						SSSCA1	STYXL1
GPBAR1	FBXO43	CUZD1						INF2	LMCD1
GPD1L	FBXO5	CXCL8						GRK6	GPR107
GPR34	FEN1	CYLD						SLC29A1	MAGT1
GPR82	FERMT1	CYTH3						C11orf68	EPB41L4A
GPX3	FGF14	CYTOR						ETV4	ASH1L-AS1
GSDMA	FHOD3	DACT1						SUV39H1	SAP30
GSTM1	FMNL2	DBF4						POLDIP2	TSFM
GSTP1	FOXM1	DCAF17						BAIAP2L2	GTSE1
GTSE1	FRMD4A	DCDC2						PML	GPATCH4
GTSF1	FUT8	DCK						ABCB6	TRAPPC10
GUCY1B1	FXYD6	DDAH1						CIZ1	DCTPP1
H2AFX	FZD1	DDX50						PDLIM4	CENPV
H2AFZ	FZD8	DEK						LSM2	RANBP1
HACD4	GALNT12	DEPDC1						TRMT1	FTH1
HASPIN	GALNT6	DEPDC1B						GHDC	TCF7L2
HDAC9	GFPT2	DEPP1						SNRNP70	NADK
HELLS	GINS1	DGKA						MCM5	MED27
HIGD1A	GINS2	DIAPH2						VEGFB	ZNF8
HINT1	GINS4	DIAPH3						ESPL1	RAB11FIP3
HIST1H1B	GJB2	DIMT1						VARS	PRRC2C
HIST1H1C	GMNN	DKK2						PAFAH1B3	HP1BP3
HIST1H1D	GNG2	DLC1						COQ4	DCTN5
HIST1H2AB	GPAT3	DLGAP5						ECE2	NPEPPS
HIST1H2AC	GPC6	DNAH5						NCAPH2	MRPS12
HIST1H2AE	GPR137C	DNTTIP1						DNM1	PCSK2
HIST1H2AG	GPR161	DOCK10						LOC101927609	ICAM3
HIST1H2AH	GPR39	DOCK4						SOX2	UEVLD
HIST1H2AI	GPSM2	DOCK9						ALDH16A1	PCGF3
HIST1H2AJ	GTSE1	DPH6						GLDC	AP1S1
HIST1H2AK	H2AFV	DPYSL3						PGAP2	MRPL11
HIST1H2AL	H2AFZ	DSEL						GYS1	C1orf43
HIST1H2BB	HAS2	DTD1						NCLN	CALR
HIST1H2BC	HAUS1	DTL						SNORA17B///SNORA17A///SNHG7	INHBC
HIST1H2BD	HAUS4	DTNA						DXO	BID
HIST1H2BE	HAUS8	DUS4L						NAPA	ABCC5
HIST1H2BF	HELLS	DUSP5						GCAT	HNRNPC
HIST1H2BG	HERC3	DYNC1I2						CBX5	ATP5S
HIST1H2BH	HES1	DYNLT3						NAV1	RNF24
HIST1H2BI	HHIP	ECI2						ATOH8	ATRIP///TREX1
HIST1H2BJ	HIRIP3	ECSCR						SLX1A///SLX1B	KLHL20
HIST1H2BK	HIST1H1C	ECT2						CFAP73	HAS3
HIST1H2BL	HIST1H1E	EDN1						DNAJC30	LINC00662
HIST1H2BM	HIST1H2AB	EFHC1						SSU72	RECK
HIST1H2BN	HIST1H2AE	EFL1						FTH1	MRTO4
HIST1H2BO	HIST1H2AG	EHD4						PCGF3	TMEM107
HIST1H3A	HIST1H2AH	ELK3						MMP8	PREP
HIST1H3B	HIST1H2AI	ELL2						KYAT1	ZHX1-C8orf76
HIST1H3C	HIST1H2AJ	ELOVL2						PPDPF	NOL4L
HIST1H3E	HIST1H2BB	ELOVL5						ETNK2	PMEL
HIST1H3F	HIST1H2BC	EMB						SSX4B///SSX4	SSU72
HIST1H3G	HIST1H2BD	EME1						PML	ATF7IP2
HIST1H3H	HIST1H2BG	EMP1						PSENEN	ALG9
HIST1H3I	HIST1H2BJ	EPB41L4B						HNRNPL	FRMD8
HIST1H4A	HIST1H2BK	EPS8						C7orf55-LUC7L2///FMC1///LUC7L2	NDUFC2-KCTD14///NDUFC2
HIST1H4B	HIST1H2BL	ERICH2						PTPN18	JAG1
HIST1H4C	HIST1H2BM	ERRFI1						SCD5	ERAP1
HIST1H4D	HIST1H2BN	ESD						ASPHD1	TMEM99
HIST1H4E	HIST1H3B	ESM1						WDR18	CDC45
HIST1H4F	HIST1H3C	ETS1						SSX2B///SSX2	GLRX3
HIST1H4H	HIST1H4B	EXOSC8						MRPL38	BUB1
HIST1H4I	HIST1H4C	EZH2						NPM3	RPS10
HIST1H4L	HIST1H4E	EZR						EHMT2	ATL3
HIST2H2AB	HIST2H2AB	F3						CPNE1	PCGF5
HIST2H2AC	HIST2H2AC	F8						NT5DC2	LOC728903///GLIDR
HIST2H2BE	HIST2H2BE	FAM171A1						TTLL4	C9orf3
HIST2H2BF	HIST3H2BB	FAM216A						SOCS3	CSTF3
HIST2H3D	HIVEP3	FAM72B						ARRB1	TRAPPC10
HJURP	HJURP	FAM72D						HRAS	ADCK2
HLA-DMA	HMGA1	FANCD2						TYSND1	TKTL1
HLA-DOA	HMGB1	FANCI						NTMT1	TAF8
HLA-DPA1	HMGB2	FBXL2						MED27	C5orf15
HLA-DQA1	HMMR	FBXO4						ATP5D	RPAIN
HLA-DQA1	HPCAL1	FBXO5						MIR3934///UQCC2	CDC25C
HLA-DQB1	HS6ST3	FCHO2						P2RX5-TAX1BP3///TAX1BP3///P2RX5	HNRNPD
HLA-DQB2	IDH2	FDFT1						DEF8	RAD51D
HLA-DRA	IFFO2	FERMT2						XAB2	RFXAP
HMMR	IFT22	FETUB						CIZ1	MROH1
HPSE	IL17RD	FEZ1						CPT1A	PAXIP1-AS1
HTR2B	IL1B	FEZ2						NR0B1	C1orf74
IFITM2	IL31RA	FGD4						C16orf58	TCF3
IFITM3	INCENP	FGD6						SARS2	ZBED5-AS1
IGF1	INPP5F	FGF1						TFDP1	MTFR2
IGFBP4	IQGAP3	FIGNL1						GRK6	MRPL41
IGSF21	ISM1	FLJ46284						TIMM22	WDR4
IL16	ITGA1	FMN2						C19orf60	CSTF2T
INKA1	ITGA10	FRMD4A							WDR4
IPCEF1	ITGA2	FRMD5							C11orf31
IQGAP3	ITGA4	FRMD6							CAPRIN1
ITGA9	ITGA6	GALNT7							PRMT5
ITM2B	ITGB3	GBE1							HIRA
JAGN1	ITPR1	GGCT							MCL1
JPH4	IVNS1ABP	GINS2							SSX1
JSRP1	JUN	GJC1							ZC4H2
KANK2	KCNMB4	GK							HIST1H4J
KBTBD3	KCNQ5	GLO1							COX5A
KCTD15	KHDRBS3	GLRB							C7orf55-LUC7L2///FMC1///LUC7L2
KIF11	KIAA0586	GLTP							MMP8
KIF14	KIAA1211	GNB4							SSH1
KIF15	KIAA1549L	GPN3							CDCA3
KIF18A	KIAA1841	GPR1							COTL1
KIF18B	KIF11	GPR160							MED27
KIF20A	KIF14	GPR176							APOBEC3B
KIF22	KIF15	GPR19							RPAIN
KIF24	KIF18A	GPR87							ZNF552
KIF2C	KIF18B	GPRC5B							INTS4
KIF4A	KIF20A	GPSM2							UBAP2
KIFC1	KIF20B	GRAMD2B							SPRYD4
KLHL13	KIF22	GRB14							BUB1
KNL1	KIF23	GRK5							CHRDL1
KPNA2	KIF24	GSAP							SDR39U1
LAPTM4A	KIF2C	GTF2H5							AKR7A2
LGI2	KIF4A	HABP4							SLC35F6///CENPA
LINC01907	KIFC1	HAT1							RTTN
LMNB1	KLF10	HDAC2-AS2							LARS2
LOC100506388	KLF2	HDAC9							PTPMT1///KBTBD4
LOC100506544	KLF7	HDGFL3							SETD4
LOC100996842	KLHL4	HECW2							S100A10
LOC104968399	KNL1	HELLS							SSX4B///SSX4
LOC105369519	KNSTRN	HERC3							PXN-AS1
LOC105375624	KNTC1	HHIP							UROS
LOC107985194	KPNA2	HHIP-AS1							PRKAG2-AS1
LOC283194	KRT15	HJURP							NUDT13
LRATD2	LAMC2	HK2							LRIG3
LRP1-AS	LDB2	HMGA2							PDCD2
LRP11	LHX1	HMGB1							VPS53
LRRC4	LIG1	HMGB2							SSX4B///SSX4
LRRC75A	LIN9	HMGCR							WAPL
LSM2	LINC00511	HMGCS1							ABCC10
LSM3	LINC00857	HMGN4							LOC101928615///FNDC3B
LSM5	LINC01239	HMMR							FAM64A
LTC4S	LMNB1	HOXD8							DNAJC9
LY86	LOC100288637	HPRT1							IGSF11
LY96	LOC389602	HS3ST5							SFXN2
LYPLA1	LOC642929	HSD17B7							CENPM
LYVE1	LOC728975	HSD17B7P2							TROAP
MAD2L1	LOXL1-AS1	HSD17B8							COX11
MAGEH1	LPAL2	IDI1							LOC101927263
MAMDC2	LPAR3	IGF2BP2							KRT6B
MAP2K6	LRP8	IL12A							YIPF4
MBOAT1	LRR1	IL1A							LOC101927420
MCM10	LRRC17	IL1RAPL1							EZH1
MCM2	LRRC8C	IL32							SUCLG2
MCM4	LRRCC1	IL36B							TBL1X
MCM5	LTBP1	INHBA							NOV
MEF2C-AS2	LYAR	INO80C							MAPKAPK5-AS1
MELK	LYPD1	INSIG1							PRMT5
MIF	MAD2L1	IPO5							ZNF85
MIR3609	MAGI3	IQCJ							CHRM3
MKI67	MAMLD1	IQCK							OPHN1
MND1	MANCR	IQGAP3							EBP
MPEG1	MANSC1	ITGA2							TMSB15B///TMSB15A
MPV17L2	MAP1B	ITGA4							POLR1C
MRO	MAP2K6	ITGA6							MIR1204///PVT1
MROH8	MAP4K4	ITGB2							CNOT3
MRPL10	MAST4	ITPRID2							FKBP11
MRPL15	MBNL3	IVNS1ABP							FANCG
MRVI1	MBOAT1	JMJD1C							PIKFYVE
MS4A4E	MCM10	JPT2							WLS
MS4A6A	MCM2	JUN							UBE3B
MSMO1	MCM3	KATNBL1							DHRS7
MYBL1	MCM4	KCCAT198							SLC7A11
MYBL2	MCM5	KCNQ5							COLCA1
NCAPG	MCM6	KCNQ5-IT1							LOC101930489///MIR4435-2HG///LINC00152
NCAPH	MCM7	KCTD16							AP1S1
ND3	MCM8	KHDRBS3							OR1G1
NDC80	MCUB	KIAA1549L							NUP85
NDUFA4	MDC1	KIF15							TCAIM
NEIL3	MDGA1	KIF23							ATOH8
NEK2	MELK	KIF2C							MCM9
NFATC2	MIR924HG	KIF5C							DIP2A
NIBAN1	MIS18BP1	KIFAP3							SLC25A12
NINJ2	MKI67	KLF11							SARAF
NOP10	MMP1	KLF2							CRLS1
NRM	MMP16	KLF3							SLC24A1
NUF2	MMP2	KLF6							SLFN12
NUSAP1	MMS22L	KLF7							PPCDC
NXT1	MND1	KNL1							ZNF304
OGFRL1	MNS1	KNTC1							TEN1-CDK3///TEN1
OLFML3	MSH2	KRT15							DEF8
ORC6	MSX1	KYAT3							TK1
OST4	MTBP	LACTB							LOC257396
OXCT1	MTFR2	LAMA4							CADPS
P2RY13	MTHFD1	LAMC2							DUSP22
PALD1	MTSS1	LAYN							TCP11L1
PAQR7	MYBL2	LBR							MC4R
PBK	MYH15	LCA5							GINS2
PCDH12	NCAPD2	LCP1							PRMT5
PCNA	NCAPD3	LCTL							EMC9
PDE7B	NCAPG	LETM2							VARS2
PFDN4	NCAPG2	LHFPL6							AZIN1
PHF5A	NCAPH	LINC00472							LOC101929147
PIGH	NDC1	LINC01117							HSPD1
PIMREG	NDC80	LINC01186							RMND5B
PKIB	NDE1	LINC01204							LOC101930404///SNORD116-28///SNORD115-26///SNORD115-13///SNORD115-7///SNORD116-22///SNORD116-4///PWARSN///SNORD107///SNRPN///IPW
PLAAT3	NECTIN1	LINC01270							TMPO
PLAAT4	NEFL	LINC01776							TCF7L2
PLK4	NEIL3	LINC02029							SCLY
PLLP	NEK2	LINC02057							MDFIC
PLPP6	NET1	LINC02263							BRAF
PMAIP1	NETO2	LINC02310							ZC4H2
POC1A	NIBAN1	LINC02454							BCL2L11
POGLUT3	NOX4	LINC02595							ARHGEF28
POLE2	NR2F1	LIX1L							DET1
POLQ	NRCAM	LMNB1							HMMR-AS1
PPIL1	NREP	LMO7							PSMC3
PQLC3	NRIP1	LNCAROD							UMPS
PRADC1	NSD2	LOC101928847							GINS4
PRC1	NSMCE4A	LOC101929427							RBM3
PRIM1	NTNG1	LOC101929710							NRAV
PRKAR2B	NUF2	LOC729970							SCARNA15
PRNP	NUP205	LONRF1							CDC25C
PRPS1	NUP85	LOXL1-AS1							CASP2
PRR11	NUSAP1	LRRC8C							PROSER2
PRUNE2	NXT1	LRRFIP2							RTN4IP1
PSMC4	OIP5	LSM11							ILF3-AS1
PTDSS1	ORC1	LSM3							TMEM187
PTPRN2	ORC6	LSM5							ACOX3
PTRHD1	OSBPL10	LTBP2							ZMYM3
PTTG1	OSBPL6	LURAP1L-AS1							LOC105372255
QPRT	PALM2	LYPLA1							KIAA0141
RAB32	PAQR4	LZIC							WWTR1-AS1
RAB33B	PAQR5	MAD2L1							PRIM2
RAB5C	PARP2	MAN1A1							CHURC1-FNTB///FNTB
RAD51	PARPBP	MAN2A1							MSX2
RAD51AP1	PBK	MANCR							NDST1
RAD54L	PBX3	MAP1B							CDCA7L
RBP7	PCLAF	MAP2							AFG3L1P
RFC3	PDE2A	MAP3K7CL							ABCG1
RGS18	PDE5A	MAP4K5							INTS9
RHOB	PDIA4	MAP7D3							ABCF2
RMI2	PDLIM3	MAPKAP1							PXMP4
RNASE1	PECAM1	MARCH3							SNORA21///RPL23
RNASE2	PER3	MARCH4							PPFIA1
RNASE6	PHEX	MARK1							MIR6834///PFDN6
RNF144A	PHF19	MAST4							IER3IP1
RNU1-2	PHGDH	MASTL							CHURC1-FNTB///FNTB
RNU6-1	PIF1	MB21D2							JADE1
RNU6-2	PKIA	MBOAT2							CYB5R2
RNU6-9	PLAT	MCM3AP-AS1							IFIH1
RNVU1-18	PLCB1	MCM6							PRELID1
RNVU1-19	PLCE1	MCUB							PARP2
RPA2	PLEKHA8P1	MEAF6							RFC5
RPA3	PLK1	MEIOC							CHD2
RPL10	PLK4	MELK							OXA1L
RPL15	PLP2	MET							BANP
RPL21	PLPP4	MGLL							RABEP1
RPL21P28	PLXNA2	MIR100							PLD1
RPL27	PLXNA4	MIR100HG							MYO19
RPL29	PMEPA1	MIR125B1							AHCYL2
RPL30	POC1A	MIR155HG							ID4
RPL31	POGLUT3	MIR17HG							ADAL
RPL32	POLA1	MIR221							WHSC1
RPL34	POLA2	MIR222							RAC1
RPL35	POLE	MIR22HG							SEC24B-AS1
RPL35A	POLE2	MIR31							ZNF789
RPL36	POLQ	MIR924HG							ZNF493
RPL37A	PPIH	MIRLET7A2							SLC2A11
RPL39	PRC1	MIS18A							HKDC1
RPL9	PRC1-AS1	MIS18BP1							TTC9C
RPLP0	PRDM8	MITF							EZR
RPS11	PREX1	MLF1							PCDH7
RPS13	PRIM1	MN1							TMPO-AS1
RPS17	PRIMPOL	MND1							SLC25A51
RPS18	PRKAR2B	MOSMO							FAM134A
RPS21	PRPS2	MOXD1							CCNB1
RPS23	PRR11	MPP4							ZNF691
RPS26	PSAT1	MRPL15							UBAC2-AS1
RPS27	PSIP1	MSANTD3							SUFU
RPS27A	PSMC3IP	MSMO1							MRI1
RPS3A	PSRC1	MSN							NHSL1
RPSA	PTPN18	MSRB3							TMEM218
RRM2	PTTG1	MTFR2							TSPYL4
RTN1	PYGB	MTHFD1L							APOBEC3C
S100B	RACGAP1	MTURN							CPEB2
SAPCD2	RAD18	MYBL1							BAX
SCARNA21	RAD51	MYC							ELP6
SCARNA5	RAD51AP1	MYCT1							PCSK2
SCARNA7	RAD54L	MYEF2							LOC102723773///LOC101060604///LOC101060596///LOC101060386///SMG1P7///NPIPA5///SMG1P3///NPIPB5///SMG1P1///LOC613037///SMG1P5///BOLA2///SMG1P2///NPIPB4///SLC7A5P1///SMG1
SCD5	RANBP1	MYEOV							S100A13
SELENOP	RASSF3	MYL12B							CDC23
SELL	RBL1	MYLK							CDC42
SENP8	RCCD1	MYO10							CTC-338M12.4
SERPING1	RFC2	MYO1D							NSL1
SESN3	RFC3	MYO1E							MEFV
SF3B6	RFC4	MYO6							HMOX1
SGO1	RFC5	MYOF							FOXK2
SGPP1	RFX8	MZT1							FAM118B
SH2B3	RHNO1	NABP1							FMC1
SH3D19	RMI2	NALCN							ZNF319
SHCBP1	RNASEH2A	NAP1L1							KDELR3
SHISA4	RPA2	NAV3							PMS2P3
SKA1	RPA3	NBPF15							FANCI
SKA3	RRM1	NBPF9							NPM3
SKP2	RRM2	NCAM1							UBE4B
SLC16A7	RTKN2	NCAPG							GATC
SLC1A5	S100A10	NCF2							METTL26
SLC25A20	S100A16	NDC80							MGAM2
SLC39A1	S100A2	NDUFAF2							MORC4
SLC40A1	S100A6	NECAP2							TCN1
SLC46A3	SACS	NEDD4							MTFR2
SLC9A9	SAMD5	NEDD9							LOC102724870
SLITRK4	SAPCD2	NEFL							EEF1AKMT1
SMAGP	SCARA3	NEIL3							NFRKB
SMIM20	SCLT1	NEK10							PTGES3L-AARSD1///PTGES3L///AARSD1
SMIM26	SEMA3A	NEK2							TRIM9
SNAPIN	SEMA3D	NEMP2							NSD1
SNHG32	SEMA5A	NEXN							SPRR2B
SNORA22	SEMA7A	NFE2L3							KANSL2
SNORA22C	SERPINE2	NFIA-AS2							RPUSD4
SNORA23	SERTAD4	NFKBIE							SH2D1B
SNORA79B	SERTAD4-AS1	NIFK							ALG10
SNORD15B	SFR1	NIPAL3							METTL7A
SNORD41	SFRP1	NIPSNAP3A							FLVCR2
SNORD8	SGO1	NME7							SH3BP4
SNX22	SGO2	NMT2							TTC30B
SNX32	SH2B3	NOG							TAP2
SPC24	SH2D1B	NR2F2							C1QTNF9B-AS1
SPC25	SH3KBP1	NRG1							KIF20A
SQLE	SH3PXD2A	NRIP3							BANP
SRD5A3	SH3TC2-DT	NSD2							OSR2
ST6GAL1	SHCBP1	NSMCE4A
STIL	SHROOM2	NT5DC3
STK32B	SKA1	NTAN1
STMN1	SKA3	NTM
STOM	SLC20A1	NTNG1
STON2	SLC29A1	NUDCD1
SV2B	SLC4A8	NUDCD2
SYT11	SLC8A1	NUF2
SYT6	SLCO4A1	NUP107
TAF9B	SLF1	NUP205
TCF19	SLITRK6	NUP37
TESC	SMAGP	NUSAP1
THBD	SMC1A	OARD1
THBS2	SMC2	OMA1
TICRR	SMC4	OPN3
TIMM8B	SPAG5	OPTN
TK1	SPC24	OSBPL10
TLDC2	SPC25	OSBPL3
TLR7	SPDL1	OSBPL6
TLR8	SPRY2	OTUD4
TM7SF2	SPRY4	OXCT1
TMED7	SRPX	OXSR1
TMEM106C	SSBP2	OXTR
TMEM147	SSX1	PAK1
TMEM173	STAC	PARP2
TMEM256	STIL	PARPBP
TMEM97	STK39	PAWR
TNFAIP8L3	STMN1	PBX3
TOP2A	STN1	PCID2
TOX2	STX1A	PCLAF
TPX2	SUV39H2	PCNX4
TRIP13	SVIP	PCYOX1L
TROAP	SYNE2	PDCD1LG2
TSPAN15	SYNJ2	PDE5A
TSPAN31	TACC2	PDGFB
TSPAN33	TACC3	PDGFC
TTK	TAF5	PEA15
TUBA1A	TAGLN3	PEAR1
TUBA1B	TBXAS1	PGM5
TXNDC16	TCF19	PGM5P2
TYMS	TCOF1	PGR
UBA52	TDP1	PI4K2B
UBE2C	TENM4	PICALM
UBE2L6	TEX30	PIGA
UBE2S	THBS2	PIK3AP1
UBE2T	THSD4	PLAU
UHRF1	TIMELESS	PLCB4
UNG	TIMP3	PLCE1
UQCR10	TK1	PLCH2
UQCRQ	TMC7	PLCL2
VIPR1	TMCC3	PLCXD2
VNN1	TMEM106C	PLCZ1
VSIG4	TMEM97	PLEKHA8P1
WDR62	TMPO	PLEKHF2
WDR76	TMPO-AS1	PLK2
WEE1	TMTC4	PLK4
WLS	TNC	PLPP1
YDJC	TNFRSF19	PLPP4
YIF1A	TNFRSF21	PLS3
ZNF367	TOP2A	PM20D2
ZNF593	TOX2	PNP
ZWINT	TPX2	PODXL
	TRAIP	POLD3
	TRHDE	POLE2
	TRHDE-AS1	POLR3GL
	TRIB2	PPP1R12A
	TRIP13	PPP2CB
	TROAP	PRC1
	TSC22D3	PRDM1
	TSPAN14	PRDM8
	TTF2	PRICKLE1
	TTK	PRIM1
	TTL	PRIMPOL
	TUBA1A	PRKAB2
	TUBA1B	PRKAG2
	TUBA3C	PRKCD
	TUBG1	PRR11
	TYMS	PRR16
	UBALD2	PRXL2C
	UBE2C	PSIP1
	UBE2T	PSMD14
	UBL7-AS1	PTBP3
	UBR7	PTGER4
	UHRF1	PTPN14
	UNG	PTPN22
	USP1	PTPRB
	VAT1L	PTPRR
	VCAN	PTTG1
	VEPH1	PTX3
	VRK1	PUS7L
	WDHD1	PXDC1
	WDR62	PYGO1
	WDR76	RAB15
	WNT7B	RAB32
	WWTR1	RAB3B
	XRCC1	RAB8B
	XRCC2	RACGAP1
	YEATS4	RAD18
	YWHAH	RAD21
	ZEB1	RAD51
	ZGRF1	RAD51AP1
	ZNF367	RADX
	ZNF519	RAI14
	ZNF704	RALGPS2
	ZNF714	RAP1A
	ZNF804A	RAP1GDS1
	ZWILCH	RASA1
	ZWINT	RASA2
		RASAL2
		RASSF4
		RBMS2
		RBMS3
		RECQL
		REEP3
		REXO5
		RFC4
		RFLNB
		RGMB
		RGS17
		RGS20
		RGS4
		RHOA
		RIN2
		RIOK3
		RMI2
		RNF7
		RNU5D-1
		RP1
		RPA3
		RPL21
		RPL22L1
		RPL39
		RPL9
		RPSAP52
		RRAS2
		RRM1
		RSL24D1
		RTKN2
		RUNDC3B
		RWDD1
		S100A10
		SACS
		SAMD5
		SBDS
		SC5D
		SCARNA5
		SCAT1
		SCHIP1
		SCLT1
		SDC4
		SDCCAG8
		SDK1
		SEMA3D
		SEMA7A
		SEPTIN10
		SEPTIN7
		SERPINB7
		SERPINE1
		SERTAD2
		SERTAD4
		SERTAD4-AS1
		SET
		SFR1
		SGMS2
		SGO1
		SGTB
		SH3BP4
		SH3BP5
		SH3GL3
		SH3RF2
		SIGLEC15
		SKA1
		SKA2
		SKA3
		SKIL
		SLAMF7
		SLC14A1
		SLC35D2
		SLC35F3
		SLC39A10
		SLC41A2
		SLC4A7
		SLC6A15
		SLC8A1
		SLCO1B3
		SMAP1
		SMC1B
		SMC2
		SMCO2
		SMS
		SMURF2
		SNX24
		SNX7
		SOCS2
		SOX9
		SPA17
		SPATS2
		SPATS2L
		SPDL1
		SQLE
		SRD5A3
		SRGAP1
		SSR3
		STAC
		STARD13
		STARD13-AS
		STARD4
		STARD8
		STIL
		STK39
		STMN1
		STPG1
		SULT1B1
		SUSD1
		SUSD5
		SVIP
		SYNE1
		SYPL1
		SYT1
		SYT11
		SYTL2
		TAF4B
		TAGLN3
		TBC1D12
		TCEA1
		TCF19
		TCP11L1
		TENM3
		TEX14
		TFB1M
		TJP1
		TJP2
		TM4SF1
		TM4SF1-AS1
		TMC7
		TMEM106C
		TMEM107
		TMEM14C
		TMEM154
		TMEM170B
		TMEM171
		TMEM243
		TMEM47
		TMEM97
		TMPO
		TOMM34
		TPM1
		TPMT
		TPST1
		TPST2
		TPX2
		TRAF1
		TRHDE
		TRHDE-AS1
		TRIO
		TRIP13
		TRIQK
		TRNP1
		TRPC1
		TSPAN5
		TTC7B
		TTK
		TUBA1A
		TUBB6
		TULP3
		UACA
		UAP1
		UBA6
		UBE2C
		UBE2E2
		UBE2T
		UCA1
		UGCG
		USP1
		UTS2B
		VAT1L
		VEGFC
		VEPH1
		VGLL3
		VIM
		VIM-AS1
		VMP1
		VNN1
		VPS29
		VRK1
		WDFY1
		WDHD1
		WDR76
		WDYHV1
		WRB
		WSB1
		XDH
		XIRP2
		XRCC2
		YEATS4
		YWHAH
		ZBTB41
		ZDHHC2
		ZFP36L1
		ZFPM2
		ZFYVE21
		ZGRF1
		ZNF185
		ZNF365
		ZNF367
		ZNF449
		ZNF804A
		ZWILCH
